# Supplementary material for: Snakes on an African plain: the radiation of Crotaphopeltis and Philothamnus into open habitat (Serpentes: Colubridae)
Source: PeerJ. 2021 Aug 6;9:e11728. doi: 10.7717/peerj.11728 (PMC8351568; doi:10.7717/peerj.11728)
Supplement: Supplemental Information 4 [file peerj-09-11728-s004.xml]

<?xml version="1.0" encoding="UTF-8" standalone="no"?><beast beautitemplate='Standard' beautistatus='' namespace="beast.core:beast.evolution.alignment:beast.evolution.tree.coalescent:beast.core.util:beast.evolution.nuc:beast.evolution.operators:beast.evolution.sitemodel:beast.evolution.substitutionmodel:beast.evolution.likelihood" version="2.0">


    <data
id="cytbND4cmos_05-04-2017">
                        <sequence id="seq_6311201" taxon="Crotaphopeltis_tornieri_1 " totalcount="4" value="TTCACTACACCGCAAACATTAATATCGCTTTCACATCTATTGTTCACATCTTACGAGATGTCCCATATGGGTGAATTATACAAAACCTTCATGCAATCGGCGCATCAATATTCTTTATCTGCATCTATACCCATATTGCACGAGGGTTATACTACGGTTTATACTTAAATAAAAATGTCTGGCTATC??GAACCACCCTATTATTTATTCTTATAGCAACCGCCTTCTTTGGGTATGTCCTTCCATGAGGACAAATATCATTCTGAGCAGCAACAGTAATCACTAACCTATTAACCGCACTGCCCTATATCGGTACCACTATTACCACATGATTATGGGGCGGATTTTCAATCAACGACCCCACTCTAACCCGATTCTTTGCCCTCCACTTCATCCTCCCATTCGCTATTATCTCGGTATCTTCAATCCATATTTTACTCCTGCACACAGAAGGATCTAATAACCCACTAGGAACCAACTCAGATATCGACAAAGTCCCATTCCACCCATACCACACCCACAAGGACATTCTCATATTAATTACCATAATCACC?????????????????????????????????????????????????????????????????????????????????????????????????????????????????????????????????????????????????????????????????????????????????????????????????????????????????????????????????????????????????????????????????????????????????????????????????????????????????????????????????????????????????????????????????????????????????????????????????????????????????????????????????????????????????????????????????????????????????????????????????????????????????????????????????????????????????????????????????????????????????????????????????????????????????????????????????????????????????????????????????????????????????????????????????????????????????????????????????????????????????????????????????????????????????????????????????????????????????????????????????????????????????????????????????????????????????????????????????????????????????????????????????????????????????????????????????????????????????????????????????????????????????????????????????????????????????????????????????????????????????????????????????????????????????????????????????????????????????????????????????????????????????????????????????????????????"/>
                        <sequence id="seq_6312451" taxon="Crotaphopeltis_tornieri_1" totalcount="4" value="TTCACTATACCGCAAATATTAATATCGCCTTCACATCTATCATTCACATCTTACGAGATGTCCCATATGGATGAATTATACAAAACCTTCATGCAATCGGCGCATCAATATTCTTTATCTGTATCTATATCCACATTGCACGAGGGTTATACTACGGCTTATACTTAAACAAAAATGTCTGGCTATC??GAACCACCCTATTATTCATTCTTATAGCAACCGCCTTCTTTGGATATGTCCTTCCATGAGGACAAATATCATCCTGACCATCAACAGTAATTACTAACTTACTAACCGCACTGCCCTACATCGGTACCACTATTACCACCTGATTATGGGGGGGGTTTTCAATCAACGACCCCACTCTAACCCGATTCTTCGCCCTCCACTTTATCCTCCCATTCACTATTATCTCAGTATCCTCGATTCACATTATACTCCTACACATAGAGGGGTCTAGCAACCCACTAGGAACCAACTCAGATATCGATAAAATCCCATTTCACCCATACCACACACACAAGGACATTCTTATATTAATTACCATAATCACC?????????????????????????????????????????????????????????????????????????????????????????????????????????????????????????????????????????????????????????????????????????????????????????????????????????????????????????????????????????????????????????????????????????????????????????????????????????????????????????????????????????????????????????????????????????????????????????????????????????????????????????????????????????????????????????????????????????????????????????????????????????????????????????????????????????????????????????????????????????????????????????????????????????????????????????????????????????????????????????????????????????????????????????????????????????????????????????????????????????????????????????????????????????????????????????????????????????????????????????????????????????????????????????????????????????????????????????????????????????????????????????????????????????????????????????????????????????????????????????????????????????????????????????????????????????????????????????????????????????????????????????????????????????????????????????????????????????????????????????????????????????????????????????????????????????????"/>
                        <sequence id="seq_7591" taxon="Philothamnus_punctatus" totalcount="4" value="???????????????????????????????????????????????????????????????????????????????????????????????????????????????????????????????????????????????????????????????????????????????????????????????????????????????????????????????????????????????????????????????????????????????????????????????????????????????????????????????????????????????????????????????????????????????????????????????????????????????????????????????????????????????????????????????????????????????????????????????????????????????????????????????????????????????????????????????????????????TGGCGGATACGGCATTATCCGAATAATACAAATTATACCAACAACAAAAACTGACCTTTTCCTACCATTTATTATTCTCGCCATCTGAGGGGCCACACTAGCCAACCTCACCTGCCTTCAACAAACAGACTTAAAATCCCTCATTGCATACTCCTCCATCAGCCACATGGGTTTAGTAATCGCTGCTATTATAATTCAAACACAATGAAGCCTATCAGGAGCAATAACTCTAATGATTGCCCATGGGTTTACCTCCTCAGCACTATTCTGTCTAGCTAACACAACCTACGAACGAACTAAAACCCGTATCCTAGCACTCACACGAGGATTCCACAACATCCTGCCAATACTCACAACCTGGTGACTATTAACAAACCTAATAAACATCGCAACCCCGCCGAGCATTAACTTTACAGGAGAGCTACTAATTGCATCCTCATTATTCAACTGATGCCCAACAACAATTATTTTATTTGGCCTGTCAATACTCATCACAGCATCCTACTCCCTACATATATTCTTATCAACACAAACAGGCACACCACTACTAAATACAACAACACACCAAACACACACCCGAGAACACCTACTTATAACACTCCACACTCTCCCGCTAATACTAATCTCCCTTAAACCAGAACTAGTCATACTACCATGGAGCTACAGTGGCTGTAAAACAAGTGAAGAGATGTAGTAAAAACCATTTGGCATCACGACAAAGCTTCTGGGCAGAACTAAATGTAGCACGTCTTGACCATAACAATGTRGTACATATAGTAGCTGCTAGCACATGTACTCCTACTAGTCAGGATAGTTTGGGTACCATAATTATGGAATATGCAGGTAATTGCACTCTACATCATGTTATCTATGGGACTGGTTATTTAAMAGGAAATAATGATGGCCTTAAATGTGACCATGGGTTTTTGAGTACAGCTCAGGCTGTCATTTACTCCTGTGATATTGTGGCAGGATTAATGTTTCTCCATTCTCAGTTAATTGTGCATCTGGATTTAAAACCTGCTAACATATTCATAACAGAACATAACGTTTGTAAGATTGGAGACTTTGGATGCTCCCAAAAGCTAGAAGATAGCAAATCTTCAGGACTACATCTTTGTCATCAAGGGGGAACATACACACATCGTGCTCCTGAACTTCTTA"/>
                        <sequence id="seq_B_forst1" taxon="Boiga_forsteni" totalcount="4" value="TCCACTACACAGCAAACATCAACCTTGCCTTCTCATCAATCGTCCATATCACCCGGGATATTCCATACGGCTGAATCATACAAAACATACACGCAATTGGCGCATCTATATTTTTTATCTGCATCTACACCCATATTGCACGAGGGCTCTACTATGGGTCCTACTTAAATAAAAGTGTGTGGGTATCCGGGACAACCCTACTACTAATCCTAATAGCAACAGCCTTCTTCGGTTACGTTCTACCATGAGGACAAATATCCTTCTGAGCAGCCACAGTAATTACAAACCTACTAACGTCTATCCCATACCTGGGAACAACACTAACTACCTGATTATGAGGGGGGTTCTCAATCAACGACCCAACTCTAACACGATTCTTCGCCCTTCACTTTATCCTACCTTTTACCATTATCTCACTATCTTCAATCCACATTATACTCCTACACACAGAAGGGTCCAGCAACCCACTAGGAACCAACTCAGATATTGACAAAATCCCATTCCACCCCTACCACTCCCACAAAGATATACTAATATTAACCATTCTGATCACT?TGGAGGATATGGAATTATTCGAATAATACAAATCCTGCCAGTCACAAAAACAGACCTGTTTTTACCATTCATCGTACTTGCCCTGTGGGGGGCAACACTAGCCAACCTAACCTGCCTACAACAAACAGACCTTAAATCCCTCATTGCATACTCTTCTATCAGCCATATAGGACTAGTTATTGCCGCAATCATAATTCAAACACAATGAAGCTTATCGGGCGCTATAGCCCTAATAATCGCCCATGGATTCACCTCCTCAGCACTTTTCTGTCTAGCCAATACTACCTACGAACGAACCAAAACCCGCATCATAATCCTCACACGAGGATTTCACAACATTCTCCCAATACTTACAACCTGATGATTATTAATTAACCTAATAAATATCGCAACCCCACCGAGTATGAACTTTACAGGAGAACTCTTAATTGCATCATCACTATTCAACTGATGCCCAACCACAATCATTATGTTCGGACTATCTATACTTATCACAGCATCATACTCTCTACATATGTTCCTATCAACACAAATAAATACACCCATATTAAACACAACAATCGAACCAACACACTCACGAGAACACCTCCTCATAACACTTCACACAATTCCTCTAATTCTAATCTCATTAAAGCCAGAACTAGTTATC?TATCATGGAACTACAGTGGCTGTAAAACAAGTGAAGAGATGTAGTAAAAACCATTTGGCATCACGGCAAAGCTTCTGGGCAGAACTAAATGTAGCACGTCTTGACCATAACAATGTGGTACACATAATAGCTGCTAGCACATGTACCCCTACTAATCAGGATAGTTTGGGTACTATAATTATGGAATATGCAGGTAATTGCACTCTACATCATGTTATCTATGGGACTGGTTATTTAACAGGAAATGATGATGGCCTTAAATGTGACCATGGGTTTTTGAGTACAGCTCAGGCTGTCATTTACTCCTGTGATATTGTGGCAGGATTAACGTTTCTCCATTCTCAGTTAATTGTGCATCTGGATTTAAAACCTGCTAACATATTCATAACAGAACATAATGTTTGCAAGATTGGAGACTTTGGATGCTCCCAAAAGCTAGAAGACAGCAAATCTTCAAGCCTACATCTTTGTCATCAAGGAGGAACATACACACATCGTGCTCCTGAACTTCTTA"/>
                        <sequence id="seq_Bamanophis_dorri1" taxon="Bamanophis_dorri" totalcount="4" value="TCCATTACACAGCCAACATTAACATAGCCTTCTCATCAATCATCCACATCACACGGGATGTTCCATATGGATGAATAATACAAAACCTTCACGCAATCGGCGCATCAATATTCTTCATCTGCATCTACATCCACATTGCACGTGGACTTTACTATGGGTCCTACCTAAATAAAAATGTGTGACTATCAGGAACTACCTTACTCATTATCTTAATAGCAACAGCCTTTTTTGGCTATGTCCTACCATGAGGACAAATATCCTTCTGAGCTGCGACAGTGATTACTAATCTACTAACAGCCGTACCATACATCGGCACCCTCATCACAACATGACTGTGAGGGGGATTCTCAATTAACGACCCAACTCTAACCCGATTTTTCGCTTTACACTTTATCCTACCATTCACCATTATTTCAATATCATCCATCCATATCATATTACTACACACAGAGGGATCAAGCAACCCCCTAGGAACAAACTCAGACATTGACAAAATCCCGTTCCACCCATACCACTCCCACAAAGACATCCTTATATTTACTATAATATTAACCAAGGAGGATACGGAATTATCCGAATAATACAAATCCTACCAACCACAAAAACAGACCTGTTCATACCATTCATTATCCTATCCCTATGGGGGGCAACACTAGCTAATCTAACCTGCCTCCAACAAACAGACCTAAAATCATTAATCGCATACTCATCCATTAGCCACATAGGATTAGTAATTGCCGCAATCCTAATCCAAACTCAATGAAGCCTATCTGGGGCTATAGCCCTAATAATCGCCCATGGATTCACCTCATCAACACTATTCTGCTTAGCCAACACCACCTATGAACGAACTAAAACTCGAATTATAATCCTAACACGGGGGTTTCACAACATCTTACCAATATTAACTACCTGATGACTACTTACCAACCTAATAAATATCGCAACCCCCCCTAGCATAAACTTCACCGGAGAACTACTAATTGCATCATCACTATTCAACTGATGTCCAACAACCATCATTATATTCGGACTGTCCATACTTATCACCGCATCATATTCACTTCACATATTCCTATCGACACAAATAAACACACCAATACTAAACACAACAACATACCCAACACACTCACGAGAACACCTTATCATAACCCTCCACATTATCCCACTAATGCTAATTTCACTAAAACCAGAACTAGTTATCTTACCATGGAGCTACAGTGGCTGTAAAACAAGTGAAAAAATGTAGTAAAAACCATTTGGCATCACGGCAAAGCTTCTGGGCAGAACTAAATGTAGCACGTCTTGACCATAACAATGTGGTGCACATAGTAGCTGCTAGCACATGTACCCCTACTAGTCAGGATAGTTTGGGTACCATAATTATGGAATATGCAGGTAACTGCACTCTACATCACCTTATCTATGGGACTGGTTATTTAACAGGAAATAATGATGGCCTTAAATGTGACCATGGGTTTTTGAGTACAGCTCAGGCTGTCATTTACTCCTATGATATTGTGGCAGGATTAATGTTTCTCCATTCTCAATTAATTGTGCATCTGGATTTAAAACCTGCTAACATATTCATAACAGAACATAATGTTTGTAAGATTGGAGACTTTGGATGTTCCCAAAAGCTAGAAGATAGCAAATCTTCAGGACTATATCTTTGTCATCAAGCGGGAACATACACACATCGTGCTCCTGAACTTCTTA"/>
                        <sequence id="seq_Boiga_dendrophila1" taxon="Boiga_dendrophila" totalcount="4" value="TTCATTACACAGCAAACATTAACCTTGCCTTTTCATCCGTCATCCACATCACACGAGATGTACCCTACGGATGAATCATACAAAACTTACATGCAATTGGCGCATCCATATTTTTTATTTGTATCTATATCCACATTGCACGTGGACTATACTATGGATCCTATATAAATAAAAATGTATGATTATCAGGAACAGCTCTATTATTTATCCTAATAGCAACAGCCTTCTTCGGTTATGTGTTACCATGAGGACAAATATCCTTCTGAGCCGCTACAGTAATTACAAACTTACTAACAGCCATTCCATATATCGGAACAATATTAACTACTTGACTGTGAGGGGGATTCTCAATCAATGATCCTACTCTAACTCGATTTTTTGCCCTCCACTTCATTCTCCCATTTACTATCATCTCACTATCTTCAATTCACATTATACTTCTTCACACAGAAGGGTCTAGCAACCCCCTCGGGACAAACTCAGACATCGATAAAATTCCATTCCACCCCTATCACTCCTATAAAGACATATTCATGCTAACTATTATACTAACTAAGGAGGATACGGAATTATTCGAATAGTACAAATCTTACCAGTTATAAAAACAGACCTATTCCTACCATTTATTGTACTATCTCTTTGAGGGGCAACACTAGCTAACCTTACTTGCCTACAACAAACAGATCTTAAAGCCCTTATTGCATACTCTTCTATTAGTCACATGGGGCTAGTTATTGCCGCGATTATAATTCAAACACAATGAAGCCTTTCAGGAGCTATAGCTCTAATAATTGCCCATGGATTCACCTCCTCAGCACTATTCTGCCTAGCCAACACCACCTATGAACGAACTAAAACTCGTATTATAATCCTTACACGAGGATTCCACAACATCCTCCCAATACTTACAATCTGATGGTTATTAACTAACCTAATAAATATTGCAATTCCACCAAGTATAAATTTTACAGGAGAACTACTAATTGCATCGTCACTGTTCAACTGATGTCCAACAACAATCATTATATTTGGACTATCAATACTTATTACAGCATCATATTCTCTTCATATGTTTCTCTCAACACAAATAAATACACCTATATTAAACACAGTAATTTACCCAACACACTCACGAGAACATCTTCTTATAATACTACATATAATTCCTCTAATATTAATCTCACTAAAACCAGAACTAATCATC?TACCATGGAGCTACAGTGGCCGTAAAACAAGTGAAGAGATGTAGTAAAAACCATTTGGCATCACGGCAAAGCTTCTGGGCAGAACTAAATGTAGCACGTCTTGACCATAACAATGTGGTACACATAATAGCTGCTAGCACATGTACCCCTACTAATCAGGATAGTTTGGGTACTATAATTATGGAATATGCAGGTAATTGCACTCTACATCATGTTATCTATGGGACTGGTTATTTAACAGGAAATAACGATGGCCTTAAATGTGACCATGGGTTTTTGAGTACAGCTCAGGCTGTCATTTACTCCTGTGATATTGTGGCAGGATTAATGTTTCTCCATTCTCAGTTAATTGTGCATCTGGATTTAAAACCTGCTAACATATTCATAACAGAACATAATGTTTGCAAGATTGGAGACTTTGGATGTTCCCAAAAGCTAGAAGACAGCAAATCTTCAAGCCTACATCTTTGTCATCAAGGGGGAACATACACACATCGTGCTCCTGAGCTTCTTA"/>
                        <sequence id="seq_Calamaria_pavimentata1" taxon="Calamaria_pavimentata" totalcount="4" value="TCCACTATACAGCCAACATTAATCTAGCCTTCTCATCAGTTATCCATATTGTCCGAGATGTCCCACACGGATGACTAATACAAAATATTCACGCAATCGGGGCATCCATATTCTTCATTTGTATCTACACCCACATTGCACGAGGCCTATACTATGGGTCCTACCTTAATAAAGAAGTATGACTGTCAGGAACACTACTTTTACTCTCACTAATAGCAACAGCCTTCTTTGGATACATTCTCCCATGAGGCCAAATATCCTTCTGAGCAGCAACCGTTATTACAAACTTATTAACCGCCATCCCCTACATCGGCAATACCTTAACAATTTGACTTTGAGGCGGATTCTCAATCAATGATCCAACACTAACTCGATTCTTTGCCTTACACTTCATCCTCCCATTCATTATAATCTCATTATCCTCTGTCCACATTATACTCCTACACAACGTGGGCTCTAACAACCCACTAGGAACAAACTCAGACATTGACAAAATTCCATTTCACCCATACCACTCTTATAAAGACACAATAATACTAACACTAATAATCACCG--------------------------------------------------------------------------------------------------------------------------------------------------------------------------------------------------------------------------------------------------------------------------------------------------------------------------------------------------------------------------------------------------------------------------------------------------------------------------------------------------------------------------------------------------------------------------------------------------------------------------------------------------------------------------TACCATGGAGCTACAGTGGCTGTAAAACAAGTGAAGAGATGCAGTAAAAACCATTTGGCATCACGGCAAAGCTTCTGGGGAGAACTAAATGTAGCACGTCTTGACCATCACAATGTGGTACACATAGTAGCTGCTAGCACATGTACCCCTACTAGTCAGGATAGTTTGGGTACCATAATTATGGAATATGCCGGTAATTGCACTCTACATCATGTTATCTATGGGACAGGTTATTTAACAGGAAATAACGATGACCTTAAATCTGACCATGCGTTTTTGAGTACAGCTCAGGCTATCATTTACTCCTGTGATATTGTGGCAGGGTTAATGTTTCTCCATTCTCAGTTAATTGTGCATCTGGATTTAAAACCTGCTAACATATTCATAACAGAACATAATGTTTGTAAGATTGGAGACTTTGGATGCTCCCAAAAGCTAGAAGACAGTGAATCTTCAGGACTACATCTTTGTCATCAAGGGGGAACATACACACATCGTGCTCCGGAACTTCTTA"/>
                        <sequence id="seq_Coronella_girondica1" taxon="Coronella_girondica" totalcount="4" value="TTCACTACACAGCCAATATTAACCTAGCCTTCTCATCCATCGTACATATCACACGAGACGTCCCACATGGGTGAATAATACAAAATCTTCATGCAATCGGAGCATCCATATTCTTTATTTGCATCTACATCCACATCGCACGAGGATTATACTATGGGTCTTACCTAAATAAAAACGTCTGACTATCGGGAACCACACTACTAATTATTCTTATAGCAACAGCCTTCTTCGGCTATGTACTACCATGAGGACAAATATCATTCTGAGCAGCAACAGTAATTACAAACCTACTAACAGCTGTACCATACATTGGTACAGCGCTAACCACCTGACTCTGGGGGGGGTTCTCAATTAATGACCCAACTCTAACCCGATTCTTTGCCCTCCACTTTATCCTCCCATTTACTATCATCTCTTTATCTTCAATTCACATTATACTATTACACACAGAAGGCTCCAGCAACCCACTAGGAACAAACTCAGATATCGATAAAATCCCATTCCACCCATACCACTCCCACAAAGACATACTAATACTCACCATCATAATGACCACGGAGGGTACGGAATTATTCGAATAATACAAATTCTACCAACAATAAAAACAGACCTCTTCCTACCATTTATTGTTCTTGCGCTTTGAGGGGCAACACTAGCCAACCTAACCTGCCTTCAACAAACGGACCTAAAATCCCTCATCGCATACTCATCCGTCAGCCACATGGGGTTAGTTATTGCCGCAATTATAATCCAAACACAATGAAGCTTATCAGGAGCAATGGCCCTAATAATTGCCCACGGATTTACCTCTTCAGCCCTATTCTGCCTAGCCAACACCACATATGAACGAACTAAAACCCGAATTATAATCCTGACACGGGGGTTTCACAACATCCTACCAATGCTCACAACTTGGTGGTTGCTAATTAACCTAATAAATATTGCAACCCCACCTACTATAAACTTCACAGGAGAACTACTAATTGCATCCTCACTATTCAATTGATGTCCAACAACCATCATTATATTCGGACTATCAATACTTATCACAGCGTCATACTCCCTACACATGTTTCTATCAACACAAACAGGCAAACCACTATTACACACAATAACACACCCAACACACTCACGAGAACACCTTCTCATAACACTTCACACCATCCCACTAATACTAATTTCCATTAAACCAGAGCTCATCATCTTACCATGGAGCTACAGTGGCTGTAAAACAAGTGAAGAGATGTAGTAAAAACCATTTGGCATCACGGCAAAGCTTCTGGGCAGAACTAAATGTAGCACGTCTTGACCATAACAATGTGATACACATAGTAGCTGCTAGCACATGTACCCCTACTAGTCAGGATAGTTTGGGTACCATAATTATGGAATATGCAGGTAATTGCACTCTACATCATGTTATCTATGGGACTGGTTATTTAACAGGAAATAATGATGGCCTTAAATGTGATCATGGGTTTTTGAGTACAGCTCAGGCTGTCATTTACTCCTGTGATATTGTGGCAGGATTAATGTTTCTCCATTCTCAGTTAATTGTGCATCTGGATTTAAAACCTGCTAACATATTCATAACAGAACATAATGTTTGTAAGATTGGAGACTTTGGATGCTCCCAAAAGCTAGAAGATAGCAAATCTTCAGGACTACATCTTTGTCATCAAGGGGGAACATACACACATCGTGCTCCTGAACTTCTTA"/>
                        <sequence id="seq_D_unicolo1" taxon="Dipsadoboa_unicolor " totalcount="4" value="TCCACTATACAGCTAACATCAACATTGCATTTACATCCATTATCCACATCTCTCGAGACACACCCTATGGGTGAGCAATACAAAACCTTCACGCAATTGGCGCATCAATATTCTTTATCTGCATCTACACCCACATTGCACGCGGATTATACTACGGATCATACCTAAACAAAAACGTGTGGCTATCTGGGGTCACTTTGTTATTAATCCTTATAGCAACAGCCTTCTTCGGCTATGTCCTACCATGAGGACAAATATCATTCTGAGCCGCAACAGTAATCACAAACCTACTGACAGCTGTACCATACATCGGAACATCCCTCACCACATGACTATGAGGCGGCTTTTCAATCAATGATCCCACTCTAACCCGATTCTTCGCCCTCCACTTCATTTTACCATTCGCAATTATCTCAATATCTTCAATCCACATTATACTCTTACACACAGAAGGCTCTAACAACCCCCTCGGAACTAACTCAGATATTGACAAGATCCCATTCCACCCATATCACTCCCACAAAGACATTCTCATGTTAATTATAATAATCACC???G?GGGWATGGGATCATCCGAATATCACAAGTACTACCAACCACAAAAACTAACCTCTTTTTACCATTTATTATTCTAGCCCTCTGAGGAGCAACACTAGCCAACCTCACATGCCTACAACAAACAGACTTAAAATCCCTCATCGCATACTCCTCCATCAGCCATATAGGATTAGTAATCGCTGCCATCATAATCCAAACACAATGAAGCCTATCGGGAGCTATAACCCTAATAATCGCCCACGGATTCACCTCCTCAGCACTTTTTTGCCTAGCCAACACTACCTATGAACGAACCAAAACCCGAATCATAGTGCTTACACGAGGATTTCACAATATCCTACCAATACTCACAACCTGATGACTCCTAACAAACCTAATAAATATCGCAACCCCACCCAGCATTAACTTCACAGGAGAACTATTAATCGCATCATCCCTCTTTAACTGGTGCCCAACAACGATTATCCTCTTCGGCCTATCAATACTAATTACAGCACTATACTCCCTACACATACTCCTGTCAACACAAATAAACTCGCCCCTATTAAACATAACAACACACCCAACACACACGCGAGAACACCTGCTTATGATACTACACATCGCCCCATTAACACTAATCTCACTAAAACCGGAAATAATTCTC?TACCATGGAGCTACAGTGGCTGTAAAACAAGTGAAGAGATGTAGTAAAAACCATTTGGCATCACGGCAAAGCTTCTGGGCAGAACTAAATGTAGCACGTCTTGACCATAACAATGTGGTACACATAGTAGCTGCTAGCACATGTACCCCTACTAATCAGGATAGTTTGGGTACCATAATTATGGAATATGTAGGTAACTGCACTCTACATCATGTTATCTATGGGACTGGTTATTTAACAGGAAATAATGATGGCCTTAAATGTGACCATGGGTTTTTAAGTACAGACCAGGCTGTCATTTACTCCTGTGATATTGTGGCAGGATTAAGGTTTCTCCATTCTCAGTTAATTGTGCATCTGGATTTAAAACCTGCTAACATATTCATAACAGAACATAATGTTTGCAAGATTGGAGATTTTGGATGCTCCCAAAAGCTAGAAGATAGCAAATCTTCAAGACTACATCTTTGTCATCAAGGGGGAACATACACACATCGTGCTCCTGAACTTCTTA"/>
                        <sequence id="seq_Dispholidus_typus1" taxon="Dispholidus_typus" totalcount="4" value="TTCACTATACAGCCAATATCAACCTAGCCTTCTCATCTATTATTCACATCACACGAGATGTACCCTACGGATGAATCATACAAAACACTCACGCAATCGGCGCATCTATATTCTTTATCTGCATCTATATTCACATCGCACGCGGATTATACTACGGCTCCTATTTGAACAAAAATGTGTGATTATCTGGGATTACCCTACTAATTATCCTCATAGCTACAGCATTCTTTGGCTACGTCCTCCCATGGGGACAAATATCATTCTGAGCAGCAACAGTAATCACCAACCTACTGACAGCCGTACCCTACATTGGCACAGCCCTAACCACATGGATATGGGGCGGTTTCTCAATCAACGACCCCACCCTAACCCGATTCTTCGCCCTACACTTCATTCTCCCATTCATCATCATCTCCCTGTCCTCTGTCCACATCATACTTCTTCACACAGAAGGATCAAGCAACCCATTGGGAACAAACTCAGACATTGACAAAATCCCGTTCCACCCCTACCACTCCTACAAAGACACCCTAATGCTAACCCTAATACTAACCAGGGCGGATACGGGATTATCCGCATAACACAAATTATACCACCAACAAAAACCGACATGTTCCTACCATTTATTGTCCTCTCTCTTTGAGGGGCAACCCTAGCCAACCTAACCTGCCTCCAACAAACAGATTTAAAATCCCTCATCGCATACTCCTCTGTCAGCCATATAGGTTTAGTCATCGCAGCTATCATAATCCAAACACAATGAAGCCTATCAGGAGCCATAGCCCTCATAATTGCCCACGGGTTTACCTCCTCAGCCCTGTTTTGTCTAGCTAACATAACCTATGAACGAACCAAAACCCGAATTATAGCCCTCACACGAGGATTTCACAACATCCTCCCCATGCTCACAACCTGATGATTGTTAACCAACCTAATAAACATCGCAACCCCACCAAGCATGAACTTCACTGGAGAGCTCTTAATCGCATCATCGCTATTTAACTGATGCCCAACAACAATAATTATACTAGGTCTGTCAATACTCATTACAGCATCATACTCCCTGCATATATTTTTATCAACACAAACAGGCACACCCACACTAAACACCGTAACTACCCCAACCCACTCACGAGAACATCTCTTAATAATACTCCACATCACCCCTCTTGTATTAACCTCCCTCAAACCAGAGCTGGTCATC?TACCATGGAGCTACAGTGGCTGTAAAACAAGTGAAGAGATGTAGTAAAAACAATTTGGCATCACGGCAAAGCTTCTGGGCAGAACTAAATGTAGCACGTCTTGACCATAACAATGTGGTACACATAGTAGCTGCTAGCACATGTACCCCTACTAGTCAGGATAGTTTGGGTACCATAATTATGGAATATGCAGGTAATTGCACTCTACATCATGTTATTTATGGGACTGGTTATTTAACAGGAAATAATGATGGCCTTAAATGTGACCATGGGTTTTTGAGTACAGCTCAGGCTGTCATTTACTCCTGTGATATTGTGGCAGGATTAATGTTTCTCCATTCTCAGTTAATTGTGCATCTGGATTTAAAACCTGCTAACATATTCATAACAGAACATAATGTTTGTAAGATTGGAGACTTTGGATGCTCCCAAAAGCTAGAAGATAGCAAATCTTCAGGACTACATCTTTGTCATCAAGGGGGAACATACACACATCGTGCTCCTGAACTTCTTA"/>
                        <sequence id="seq_Dolichophis_caspius1" taxon="Dolichophis_caspius" totalcount="4" value="TTCACTATACAGCCAACATCAACCTAGCCTTTTCGTCTATTGTTCACATCACACGAGATGTACCATACGGGTGAATAATACAAAACCTTCATGCAATCGGCGCATCAATATTCTTTATCTGCATTTATATCCACATCGCACGAGGACTTTACTATGGATCCTATCTTAATAAAAACGTCTGACTATCAGGAACCACCCTAATAATCATCCTAATAGCAACAGCCTTCTTTGGCTATGTACTACCATGAGGACAAATATCATTCTGAGCAGCAACAGTAATTACTAACCTACTAACAGCTATCCCGTACATTGGCACAACACTCACTACATGGCTCTGAGGAGGATTCTCAATCAACGACCCAACCCTGACCCGATTCTTTGCCCTACACTTCATCCTTCCATTCACCATCATCTCAATATCATCAATCCACATTATACTTCTACACACAGAAGGCTCTAGCAACCCACTGGGAACAAACTCAGACATCGATAAAATCCCATTTCACCCATACCACTCCTATAAAGACACCCTCATGCTTACAATTATAATAACCGCGGAGGGTATGGTATTATTCGAATAATACAAATTCTACCAACTACAAAAACAGACCTATTTATACCATTCATCATTCTCGCCCTATGGGGGGCAACACTAGCCAATCTAACCTGTCTACAACAAACAGATCTAAAATCACTAATCGCATACTCCTCAATCAGTCACATAGGACTAGTAATTGCCGCAATTCTAATCCAAACACAATGAAGCTTATCAGGGGCCATAGCCCTAATAATCGCCCACGGATTTACCTCCTCAGCACTCTTCTGCCTAGCCAATACAACCTATGAACGAACTAAAACTCGCATTATAATCCTAACACGAGGATTTCATAACATTCTACCAATGCTAACAACCTGGTGACTACTAACCAACCTCATAAATATTGCAACCCCACCCAGCATAAACTTTACCGGAGAACTACTAATCGCATCATCACTATTCAACTGGTGCCCCACAACAATCATTATATTCGGACTATCAATACTTATCACAGCATCATATTCACTACACATATTTCTATCAACACAGATAAACACACCAACATTAAATATAACAACACAACCAACACACTCACGCGAACACCTCATCATAACACTACACATTATACCACTAATCTTAATTTCCCTAAAACCAGAACTAGTAATTTTACCATGGCGCTACAGTGGCTGTAAAACAAGTGAAGAGATGTAGTAAAAACCATTTGGCATCACGGCAAAGCTTCTGGGCAGAACTAAACGTAGCACGTCTTGACCATAACAATGTGGTACACATAGTAGCTGCTAGCACATGTACCCCTACTAGTCAGGATAGTTTGGGTACCATAATTATGGAATATGCAGGTAATTGCACTCTACATCACATTATCTATGGGACTGGTTATTTAACAGGAAATAATGATAGCCTTAAATGTGACCATGGGTTTTTGAGTACAGCTCAGGCTGTCATTTACTCCTATGATATTGTGGCAGGATTAATGTTTCTCCATTCTCAGTTAATTGTGCATCTGGATTTAAAACCTGCTAACATATTCATAACAGAACATAATGTTTGTAAGNNNNNNNNNNNNNNNNNNNNNNNNNNNNNNNNNNNNNNNNNNNNNNNNNNNNNNNNNNNNNNNNNNNNNNNNNNNNNNNNNNNNNNNNNNNNNNNNNNNNNNNNNN"/>
                        <sequence id="seq_Dolichophis_jugularis1" taxon="Dolichophis_jugularis" totalcount="4" value="TTCACTACACAGCTAATATCAACCTAGCCTTCTCATCCATTGTCCATATCACACGAGACGTACCATACGGATGAATAATCCAAAATCTTCATGCAATCGGCGCATCTATATTTTTCATCTGCATCTATATTCACATTGCACGAGGACTTTACTACGGATCCTATCTTAACAAAAATGTATGGCTATCAGGAACCACCCTATTAATTATCCTCATAGCAACAGCTTTCTTTGGCTATGTATTACCATGAGGACAAATATCATTCTGAGCAGCAACAGTAATCACCAACCTACTAACAGCTATCCCATACATTGGTACAGTACTAACAACATGGCTCTGAGGTGGATTCTCAATCAATGACCCAACCCTAACCCGATTCTTTGCTCTACACTTTATCCTACCATTTACCATTATCTCAATATCTTCAATCCACATTATACTTCTACACACAGAAGGATCAAGCAATCCACTAGGGACAAACTCAGACATCGACAAAATTCCATTCCACCCCTACCACTCCTATAAAGACACCCTAATATTAACCATCATAATAACTATGGGGGATACGGCATTATTCGAATAATGCAAATCCTACCAACTGCAAAAACAGACATATTCCTACCATTCATTATTCTCGCCCTCTGAGGGGCAACACTAGCTAATCTAACCTGCCTACAACAAACAGACCTTAAGTCCCTAATTGCATACTCCTCAGTCAGCCACATAGGACTAGTAATTGCCGCAATTCTTATCCAAACACAATGAAGTCTTTCAGGGGCTATAGCCCTAATAATCGCCCACGGATTTACCTCCTCAGCACTATTTTGCCTAGCCAATACTACCTATGAACGAACCAATACCCGCATTATAATCCTCACACGAGGATTCCACAACATCCTACCATTACTAACAACCTGATGACTAGTAACTAACCTTATAAATATTGCAACCCCACCAAGCTTAAACTTCACCGGAGAACTATTAATCGCATCATCACTGTTCAACTGATGCCCCACAACAATCATTATATTCGGACTATCTATACTTATCACAGCATCATATTCATTACATATATTCCTATCAACACAAATAAACCCGTCCACACTTAATACGTTAACACAACCAACACACTCACGAGAACATCTCCTTTTAATACTCCACATCATGCCACTAATATTAATTTCACTAAAACCAGAACTAGTCATTTTACCATGGCGCTACAGTGGCTGTAAAACAAGTGAAGAGATGTAGTAAAAACCATTTGGCATCACGGCAAAGCTTCTGGGCAGAACTAAACGTAGCACGTCTTGACCATAACAATGTGGTACACATAGTAGCTGCTAGCACATGTACCCCTACTAGTCAGGATAGTTTGGGTACCATAATTATGGAATATGCAGGTAATTGCACTCTACATCACATTATCTATGGGACTGGTTATTTAACAGGAAATAATGATAGCCTTAAATGTGACCATGGGTTTTTGAGTACAGCTCAGGCTGTCATTTACTCCTATGATATTGTGGCAGGATTAATGTTTCTCCATTCTCAGTTAATTGTGCATCTGGATTTAAAACCTGCTAACATATTCATAACAGAACATAATGTTTGTAAGATTGGAGACTTTGGTTGCTCCCAAAAGCTAGAAGATAGCAAATCTTCAGGACTATATCTTTGTCATCAAGGGGGAACATACACACATCGTGCTCCTGAACTTCTTA"/>
                        <sequence id="seq_EBG13631" taxon="Philothamnus_carinauts_1" totalcount="4" value="???????????????????????????????????????????????????????????????????????????????????????????????????????????????????????????????????????????????????????????????????????????????????????????????????????????????????????????????????????????????????????????????????????????????????????????????????????????????????????????????????????????????????????????????????????????????????????????????????????????????????????????????????????????????????????????????????????????????????????????????????????????????????????????????????????????????????????????????????????????GGGCGGATACGGCATTATTCGAATAATACAAATCTTACCAGTAACAAAAACAGACTTATTCCTCCCATTTATTATTCTTGCTATCTGAGGCGCTACACTAGCCAACCTTACCTGCCTACAACAAACAGATCTAAAATCCCTTATTGCATATTCCTCTGTCAGCCACATAGGCCTAGTAATCTCTGCCATTATAATCCAAACACAATGAAGCCTATCAGGAGCAATAGCCCTAATAATCGCCCACGGATTCACCTCCTCAGCACTATTCTGCCTAGCTAACACTACCTATGAACGAACTAAAACCCGTATTATAACACTCACACGGGGATTTCACAACATCCTCCCAATACTAACAACCTGATGATTGCTAACAAACCTAATAAACATTGCAATTCCACCAAGTATGAATTTCACAGGGGAATTACTAATCATAACCTCGTTATTCAACTGATGCCCAACAACAATTATCCTACTCGGACTATCTATACTTATTACAGCATCCTACTCCTTACACATGCTCCTATCAACACAAACAGGTACACCGTTACTAAACACAACAACACACCAAACACACACACGAGAACATCTTCTTATAACACTCCACATTATCCCACTAATACTAATCTCCCTCAAACCAGAATTAGTTATCCTACCATGGAGCTACAGTGGCTGTAAAACAAGTGAAGAGATGTAGTAAAAACCATTTGGCATCACGACAAAGCTTCTGGGCAGAACTAAATGTAGCACGTCTTGACCATAACAATGTGGTACACATAGTAGCTGCTAGCACATGTACTCCTACTAGTCAGGATAGTTTGGGTACCATAATTATGGAATATGCAGGTAATTGCACTCTACATCATGTTATCTATGGGACTGGTTATTTAACAGGAAATAATGATGGCCTTAAATGTGACCATGGGTTTTTGAGTACAGCTCAGGCTGTCATTTACTCCTGTGATATTGTGGCAGGATTAATGTTTCTCCATTCTCAGTTAATTGTGCATCTGGATTTAAAACCTGCTAACATATTCATAACTGAACATAACGTTTGTAAGATTGGAGACTTTGGATGCTCCCAAAAGCTAGAAGATAGCAAATCTTCAGGACTACATCTTTGTCATCAAGGGGGAACATACACACATCGTGCTCCTGAACTTCTTA"/>
                        <sequence id="seq_EBG26071" taxon="Hapsidophrys_smaragdinus" totalcount="4" value="TTCACTATACAGCTAACATTAACCTCGCCTTTTCATCCATCATCCACATCACACGAGATGTCCCCCATGGATGAACCATACAAAACCTTCACGCAATTGGAGCATCCCTTTTCTTCATCTGCATTTACACCCATATCGCACGTGGACTATACTACGGATCTTACCTTAACAAAAATGTCTGACTATCCGGAACCACCTTACTAATTATCCTAATAGCAACAGCCTTCTTTGGGTATGTACT?CCBTGA?GACAA??ATCATTC?GAGCAGCAAC?GTAATCACAAATCTACTAACAGCCGTMCCATACAWWGGTACAACTCTTACCACCTGACTTTGGGGGGGCTTCTCAATTAATGACCCCACCCTAACTCGATTTTTTGCCCTACACTTTATCCTACCATTTACCATTATCTCCWTATCCTCTATTCACATTATACTMCTCCACACAGAAGGCTCTAGCAACCCACTAGGAACAAACTCAGATATTGATAAAATCCCATTKCACCCATACCACTCTCACAAAGATATSCTAATACTCACCATAATGCTCACCATGGGGGATACGGTATTATCCGAATGACACAGATTCTGCCAATAATAAAAACTGACCTGTTTTTACCATTTATCATCCTTGCCCTCTGAGGGACAACACTGGCTAATCTAACCTGCCTACAACAAACAGACCTAAAATCCCTCATCGCATACTCATCTATCAGCCACATGGGGCTAGTAATTGCCGCTATTATAATTCAAACACAATGAAGCCTGTCTGGAGCAATAGCCCTAATAATCGCCCACGGCTTTACCTCCTCAGCACTATTCTGCTTAGCTAACACAACCTACGAACGAACTAAAACCCGAATTATAGTCCTAACACGAGGATTCCATAATATCCTACCAATACTTACAACCTGGTGACTACTAGCCAACCTAATAAACATCGCAACTCCACCAAGCATAAATTTCACTGGAGAACTATTAATTGCATCATCATTATTTAATTGATGTCCAATAACAATTATTATATTTGGATTATCAATACTTATCACAGCATCCTACTCCCTACACATATTTCTATCAACACAAACAGGTACACCTACTCTAAACACACTAACACACCAAACCCACACACGAGAACACCTCCTTATAATACTTCACATCGTCCCACTAATATTAATCTCCATTAAACCAGAGTTGGTTATTCTACCATGGAGCTACAGTGGCTGTAAAACAAGTGAAGAGATGCAGTAAAAACCATTTGGCATCACGACAAAGCTTCTGGGCAGAACTAAATGTAGCACGTCTTGACCATAACAATGTGGTACACATAGTAGCTGCTAGCACATGTACCCCTACTAGTCAGGATAGTTTGGGTACCATAATTATGGAATATGCAGGTAATTGCACTCTACATCATGTTATCTATGGGACTGGTTATTTAACAGGAAATAATGATGGCCTTAAATGTGACCATGGGTTTTTGAGTACAGCTCAGGCTGTCATTTACTCCTGTGATATTGTGGCAGGATTAATGTTTCTCCATTCTCAGTTAATTGTGCATCTGGATTTAAAACCTGCTAACATATTCATAACAGAAAATAACATTTGTAAGATTGGAGACTTTGGATGCTCCCAAAAGCTAGAAGATAGCAAATCTTCAGGACTACATCTTTGTCATCAAGGGGGAACATACACACATCGTGCTCCTGAACTTCTTA"/>
                        <sequence id="seq_EBG26101" taxon="Hapsidophrys_lineatus" totalcount="4" value="TCCATTACACAGCTAATATTGACCTTGCCTTTTCATCTATCATTCACATCACACGAGACGTCCCATACGGATGAACCATACAAAACCTTCACGCAATCGGAGCATCCTTATTCTTCATCTGCATCTACACCCACATCGCACGTGGCCTATACTATGGATCATACCTTAATAAAAATGTGTGGTTATCAGGAACTATCCTACTAATTATCCTAATAGCAACAGCCTTCTTCGGGTATGTCCTACCATGAGGACAAAT?TCVTT?TGAGCAGCAACCGTAATCACAAACCWACTAACAGCCGTACCATATATCGGCACAACSCKKACCACCWGACTCTGGGGGGGCTTCTCAATTAAWGACCCCACTTTAACMCGATTCTTTGCCCTACACTTTATCCTCCCATTCGCCATTATCTCGTTATCCTCCATCCACATTATACTACTCCACACAGAAGGGTCAAGCAACCCACTAGGGACAAACTCAGATATTGATAAAATACCATTCCACCCATATCACTCCCACAAAGACGTACTAATACTCACTATAATACTTACCAAGGGGGATACGGCATTATCCGAATAATACAAATTCTACCAACAACAAAAACAGATCTATTTTTACCATTTATTATCCTAGCCATTTGAGGAGCAACACTAGCTAACCTAACCTGCCTACAACAAACAGACTTAAAATCTCTCATTGCATATTCATCTATCAGCCACATAGGCCTAGTCGTCGCTGCCATTATAATTCAAACACAATGAAGCCTATCAGGGGCAATAGCCCTAATAATTGCCCACGGATTTACCTCCTCAGCACTATTCTGTCTAGCTAACACAACCTATGAACGAACTAAAACCCGCATTATAGTTCTTACACGAGGATTTCACAACATCTTACCAATACTCACAACCTGATGATTGATTACCAACATAATAAATATTGCAACCCCCCCTAGTTTAAACTTTACTGGTGAATTGCTAATCGCATCCTCACTATTTAACTGATGCCCAGTTACAATCATCATATTTGGACTATCAATACTTATTACAGCATCTTACTCACTTCATATATTTTTATCAACACAAATAGGAACACCATATATAAACACAGCAACACACCAAACACACACACGAGAACACCTACTTATAATACTACACATTATCCCACTAATGCTAATCTCTTTTAAACCAGAATTAGTCATCCTACCATGGAGCTACAGTGGCTGTAAAACAAGTGAAGAGATGTAGTAAAAACCATTTGGCATCACGACAAAGCTTCTGGGCAGAACTAAATGTAGCACGTCTTGACCATAACAATGTGGTACACATAGTAGCTGCCAGCACATGTACCCCTACTAGTCAGGATAGTTTGGGTACCATAATTATGGAATATGCAGGTAATTGCACTCTACATCATATTATCTATGGGACTGGTTATTTAACAGGAAATAATGATGGCCTTAAATGTGACCATGGGTTGTTGAGTACAGCTCAGGCTGTCATTTATTCCTGTGATATTGTGGCAGGATTAATGTTTCTCCATTCTCAGTTAATTGTGCATCTGGATTTAAAACCTGCTAACATATTCATAACAGAACATAACGTTTGTAAGATTGGAGACTTTGGATGCTCCCAAAAGCTAGAAGATAGCAAATCTTCAGGACTACATCTTTGTCATCAAGGGGGAACATACACACATCGTGCTCCTGAACTTCTTA"/>
                        <sequence id="seq_EBG26731" taxon="Dispholidus_sp." totalcount="4" value="TTCACTATACAGCCAACATCAACCTAGCCTTCTCATCTATCATTCACATCACACGGGACGTCCCCTACGGTTGAATCATACAAAACACCCATGCAATCGGCGCATCTGTGTTCTTTATCTGCATCTACATTCACATCGCACGCGGATTATACTACGGCTCCTATTTGAACAAAAATGTTTGGTTATCTGGGGTTACCCTATTAATCACCCTCATAGCTACAGCATTCTTTGGCTATGTCCTCCCATGAGGACAAATGTCATTCTGAGCAGCAACAGTAATCACCAACTTACTGACAGCCGTACCCTACATTGGCACAACCCTAACCACATGACTGTGGGGCGGTTTTTCAATCAACGACCCCACCCTGACCCGATTCTTCGCCTTACACTTCATTCTCCCATTCATCATCATCTCCCTATCCTCCATCCACATCATACTTCTTCACACAGAAGGATCAAGCAACCCACTAGGGACAAACTCAGACATTGACAAAATCCCCTTCCATCCGTACCACTCTTACAAAGACACCCTGATACTCACCCTAATACTCACCAGGGCGGCTATGGCATTATCCGTATAGCACAAATCATACCACCAACAAAAACCGACATGTTCCTGCCATTTATTATCCTCTCTCTTTGGGGAGCAACCCTAGCCAACCTGACCTGCCTCCAACAAACAGATTTAAAATCCCTCATCGCATACTCTTCCATCAGCCATATGGGTTTAGTCATCGCAGCTATCATAATCCAAACACAATGAAGCCTATCAGGAGCCATAGCCCTAATAGTCGCCCACGGATTTACCTCCTCAGCCCTTTTTTGTCTAGCTAACATAACCTATGAACGAACCAAAACTCGAATTATAGCCCTCACACGAGGGTTTCATAACATCCTCCCCATACTCACAACTTGGTGATTAATGACCAACCTGATAAACATCGCAACCCCACCAAGCATAAACTTCACCGGGGAACTTTTAATCGCATCAGCCCTATTTAACTGATGCCCAACAACAATAATCATGCTAGGTTTGTCAATACTCATCACAGCCTCATACTCCCTACATATATTTTTATCAACACAAACAGGCACACCTACACTAAACACCACAACTACCCCAACCCACTCACGAGAACACCTCCTAATAGTACTCCATATCGTCCCCATTGTATTAACTTCCCTCAAACCAGAGCTGGTCATCCTACCATGGAGCTACAGTGGCTGTAAAACAAGTGAAGAGATGTAGTAAAAACAATTTGGCATCACGGCAAAGCTTCTGGGCAGAACTAAATGTAGCACGTCTTGACCATAACAATGTGGTACACATAGTAGCTGCTAGCACATGTACCCCTACTAGTCAGGATAGTTTGGGTACCATAATTATGGAATATGCAGGTAATTGCACTCTACATCATGTTATTTATGGGACTGGTTATTTAACAGGAAATAATGATGGCCTTAAATGTGACCATGGGTTTTTGAGTACAGCTCAGGCTGTCATTTACTCCTGTGATATTGTGGCAGGATTAATGTTTCTCCATTCTCAGTTAATTGTGCATCTGGATTTAAAACCTGCTAACATATTCATAACAGAACATAATGTTTGTAAGATTGGAGACTTTGGATGCTCCCAAAAGCTAGAAGATAGCAAATCTTCAGGACTACATCTTTGTCATCAAGGGGGAACATACACACATCGTGCTCCTGAACTTCTTA"/>
                        <sequence id="seq_EI_1381" taxon="Philothamnus_semivariegatus_4 " totalcount="4" value="TCCACTACACAGCCAATATCAATTTAGCCTTTTCATCTATCGTTCATATCACACGAGATGTCCCCCACGGGTGAATCATACAAAACCTTCATGCAATTGGAGCATCAATATTCTTCATCTGTATCTACATCCACATCGCACGAGGGCTGTACTACGGGTCCTACCTCAATAAAAGCGTGTGGTTATCAGGAACTGCCCTATTAATTACCCTAATAGCAACAGCTTTCTTTGGCTACGTCCTACCCTGAGGACAAATATCATTCTGAGCAGCAACTGTAATCACCAACCTCCTAACAGCCGTACCATACATCGGCACAACACTAACCACCTGACTTTGAGGCGGATTCTCAATTAATGACCCCACCCTAACACGATTTTTTGCCCTTCACTTTATCCTCCCATTCGCTATCATCTCACTATCCTCCATCCACATTATGCTTTTACACACAGAGGGGTCTAGTAACCCACTGGGGACAAACTCAGACATCGACAAAATTCCATTCCACCCATACCACTCCCACAAAGACATTCT??TACTCACTATCTTACTTACCCGGGGGGATACGGTATTATCCGAATAATACAAATCTTACCAACAACAAAAACCGACCTTTTCCTACCATTTATTATTCTTGCCATCTGAGGGGCTACACTAGCCAACCTCACCTGCCTACAACAAACAGACTTAAAATCTCTAATTGCATACTCCTCCATCAGCCACATAGGTCTAGTAGTCGCTGCCATTATAATCCAAACACAATGAAGCCTATCAGGAGCAATAACCCTAATAATCGCCCACGGGTTTACCTCCTCAGCACTATTCTGTCTAGCCAACACCACCTATGAACGAACTAAGACCCGTATTTTGGCACTCACACGAGGATTCCACAACATCCTGCCAATACTCACAACCTGGTGGTTACTAACAAACCTAATAAATATTGCAACCCCGCCAAGCATTAATTTTACAGGAGAACTGCTAATTGCATCCTCTTTATTCAACTGATGCCCAGCAACAATCATTTTATTCGGTTTATCAATACTCATCACAGCATCCTACTCCCTACATATATTCCTATCAACACAAACGGGCACACCACTAATAAACACAGCAACACATCAAACACACACCCGAGAACACCTGCTTATAGCACTCCACATTATTCCCCTAGTACTAATCTCCATCAAACCAGAACTAATCATA?TACCATGGAGCTACAGTGGCTGTAAAACAAGTGAAGAGATGTAGTAAAAACCATTTGGCATCACGACAAAGCTTCTGGGCAGAACTAAATGTAGCACGTCTTGACCATAACAATGTGGTACACATAGTAGCTGCTAGCACATGTACTCCTACTAGTCAGGATAGTTTGGGTACCATAATTATGGAATATGCAGGTAATTGCACTCTACATCATGTTATCTATGGGACTGGTTATTTAACAGGAAATAATGATGGCCTTAAATGTGACCATGGGTTTTTGAGTACAGCTCAGGCTGTCATTTACTCCTGTGATATAGTGGCAGGATTAATGTTTCTCCATTCTCAGTTAATTGTGCATCTGGATTTAAAACCTGCTAACATATTCATAACAGAACATAACGTTTGTAAGATTGGAGACTTTGGATGCTCCCAAAAGCTAGAAGATAGCAAATCTTCAGGACTACATCTTTGTCATCAAGGGGGAACATACACACATCGTGCTCCTGAACTTCTTA"/>
                        <sequence id="seq_EI_1661" taxon="Philothamnus_angolensis" totalcount="4" value="?????????CAGCTAATATTAATCTAGCCTTTTCATCTATTGTTCATATCACACGAGATGTCCCACATGGCTGAATTATACAAAATCTTCATGCAATTGGAGCATCAATATTCTTCATCTGTATCTACACACACATCGCACGAGGACTTTACTACGGATCCTACCTCAACAAAAGCGTATGATTATCAGGAACCACCCTATTAATTACCCTAATAGCAACAGCTTTCTTTGGCTACGTTCTACCATGAGGACAAATATCATTCTGAGCAGCAACTGTAATTACCAACCTCCTAACAGCCGTACCCTACATCGGCACAACACTAACCACTTGGTTATGAGGCGGATTCTCAATTAATGACCCAACCCTAACACGATTCTTTGCCCTCCATTTTATCCTTCCATTCGCCATTATTTCACTATCCTCAATTCACATCATACTCCTACATACAGAAGGGTCCAGCAACCCACTAGGAACAAATTCAGATATCGACAAAATCCCATTCCACCCATACCACACCCACAAAGACATTCTAATACTAACCATCCTATTTACCCGGGCGGATACGGCATTATCCGAATAATACAAATTTTACCTACGACAAAAACTGACATTTTTCTTCCATTCATTATTCTCGCCATCTGGGGGGCCACACTTGCCAACTTAACCTGCCTACAACAAACAGACTTAAAATCCCTCATTGCATACTCCTCCATCAGCCACATAGGCCTAGTAATCGCTGCCATCATGATTCAAACACAATGAAGCTTATCTGGAGCAATAACCCTAATAATTGCCCACGGATTTACCTCCTCAGCACTATTCTGCCTAGCCAACACCACCTATGAACGAACTAAAACTCGCATCTTAGCACTCACACGAGGATTCCATAATATTCTGCCAATACTCACAACCTGATGACTTTTAACTAACCTAATAAATATCGCAACCCCACCAAGTATTAACTTCACAGGAGAACTACTAATTGCTTCCTCATTATTCAACTGATGCCCAACAACAATTATCCTATTTGGCCTATCAATACTAATTACAGCATCCTATTCCCTCCACATATTCTTATCAACACAAATGGGCACACCACTATTAAACACAACAACACATCAAACACACACCCGAGAGCACCTACTTATAACACTCCACATTATCCCACTAATACTAATCTCCCTCAAACCAGAACTAGTAATA??A????????????AGTGGCTGTAAAACAAGTGAAGAGATGTAGTAAAAACCATTTGGCATCACGACAAAGCTTCTGGGCAGAACTAAATGTAGCACGTCTTGACCATAACAATGTGGTACACATAGTAGCTGCTAGCACATGTACTCCTACTAGTCAGGATAGTTTGGGTACCATAATTATGGAATATGCAGGTAATTGCACTCTACATCATGTTATCTATGGGACTGGTTATTTAACAGGAAATAATGATGGCCTTAAATGTGACCATGGGTTTTTGAGTACAGCTCAGGCTGTCATTTACTCCTGTGATATTGTGGCAGGATTAATGTTTCTCCATTCTCAGTTAATTGTGCATCTGGATTTAAAACCTGCTAACATATTCATAACAGAACATAACGTTTGTAAGATTGGAGACTTTGGATGCTCCCAAAAGCTAGAAGATAGCAAATCTTCAGGACTACATCTTTGTCATCAAGGGGGAACATACACACATCGTGCTCCTGAACTTCTTA"/>
                        <sequence id="seq_EI_721" taxon="Crotaphopeltis_hotamboeia" totalcount="4" value="TCCACTATACAGCAAACATCAACATTGCCTTTACATCCATTATTCATATCTCACGAGATGTCCCATACGGATGAATCATACAAAACCTCCACGCAATTGGCGCATCCATATTCTTCATCTGCATCTATATTCACATTGCACGGGGCCTTTATTACGGATCATACCTAAATAAAAATGTTTGACTATC??GAACCACCTTATTATTTACTCTCATAGCTACAGCATTCTTTGGATATGTTCTGCCATGAGGACAAATATCATTCTGAGCAGCAACAGTAATTACTAATCTACTAACTGCAGTACCGTACATCGGCACTACTCTAACAACATGATTATGAGGTGGATTCTCAATTAATGACCCAACCCTAACTCGATTTTTCGCCCTACACTTTATTCTCCCATTCGCTATCATTTCAATATCTTCAATTCATATCATACTATTACACACAGAAGGGTCTAGTAACCCACTAGGAACCAACTCAGATATCGATAAAATACCATTTCACCCCTATCACTCCCACAAGGACATTCTTATACTAACCGCTATAATCACC?GG?CGGTTATGGTATTATTCGCCTATCACAAATTCTACCAACCACAAAAACAGACCTATTTCTACCATTTATTGTCCTAGCTATATGAGGGGCAACACTAGCCAACCTAACCTGCCTACAACAAACAGACTTAAAATCACTAATTGCATACTCTTCCATTAGCCACATGGGGTTAGTCATCGCTGCTATTATAATCCAAACACAATGAAGCCTATCCGGGGCAATAACCCTCATAATCGCCCACGGATTTACCTCCTCATCACTATTCTGCCTAGCAAACATAACCTACGAGCGAACCAAGACCCGAATTTTAATCTTAACGCGAGGATTCCACAGCATCCTACCAATATTAGTAATTTGATGGCTCGTAACTAACCTAATAAACATTGCAACCCCACCGAGCATAAACTTCACAGGAGAACTACTAATTGCATCCTCCCTCTTCAGCTGATGCCCAATAACAATTATTTTATTTGGGGTGTCAATACTAATCACAGCACTATACTCCTTACACATGTTTCTTTCAACACAAATAAACACCCCCCAAATAAACACAACAGTATACCCAACGCACACACGAGAACACCTAATCATAATATTACACATTACACCATTAATCCTAATATCCATAAAACCAGAGCTGGTAATC???????????????????GCTGTAAAACAAGTGAAGAGATGTAGTAAAAACCATTTGGCATCACGGCAAAGCTTCTGGGCGGAACTAAATGTAGCACGTCTTGACCATAACAATGTGGTACACATAGTAGCTGCTAGCACATGTACCCCTACTAATCAGGATAGTTTGGGTACCATAATTATGGAATATGTAGGTAATTGCACTCTACATCATGTTATCTATGGGACTGGTTATTTAACAGGAAATAATGATGGCCTTAAATGTGACCATGGGTTTTTAAGTACAGCTCAGGCTGTCATTTACTCCTGTGATATTGTGGCCGGATTAATATTTCTCCATTCTCAGWTAATTGTGCATCTGGAKTTAAAACCTGCTAMCATATTCATAACAGMMCATAATGTTTGCAAGATTGGAGACTTTGGATGCGCC??????CTAGA?GATAGCAAA?C?TCAAGACTAC?TCTTTGTCATCA??????????????????????????????????????"/>
                        <sequence id="seq_Eirenis_eiselti1" taxon="Eirenis_eiselti" totalcount="4" value="TTCACTATACAGCCAATATTAACCTAGCCTTTTCATCAATCATCCACATCACACGCGACGTCCCATATGGATGAATCATACAAAACCTTCACGCAATCGGCGCATCTATGTTCTTCATCTGCATATACATTCACATCGCACGAGGACTATACTATGGCTCCTACCTCAATAAAAATGTATGACTATCAGGAACCATACTAATAATTATCCTCATAGCAACAGCCTTCTTTGGCTACGTACTACCATGAGGGCAAATATCATTCTGAGCAGCAACAGTAATTACCAACCTACTAACAGCAATTCCATACTTTGGCACAACACTAACCACATGACTGTGAGGCGGGTTCTCAATTAATGACCCCACTTTAACCCGATTCTTTGCCTTACACTTCATCCTACCCTTTACCATCATCTCAATATCATCAATCCACATTATACTCCTTCACACAGAAGGCTCTAGCAACCCACTAGGAACAAACTCAGACATTGACAAAATCCCGTTTCACCCATACCACTCCTACAAAGACACCCTAATACTGACCATCATAATTACCGGGGGGGATATGGCATCATCCGAATAATACAAATTCTACCAACTACAAAAACAGACCTCTTCTTACCATTTATTACCCTCGCCCTCTGAGGGGCAACATTAGCCAACTTAACCTGCCTCCAACAAACAGACCTAAAATCCCTAATTGCATACTCCTCAGTTAGTCACATAGGACTAGTAATCGCCGCAATCATAATCCAAACACAGTGAAGCCTATCTGGCGCTATAGCTCTAATAATTGCCCACGGGTTTACCTCCTCAGCATTATTCTGCTTAGCCAATACTACCTACGAACGAACTAAAACCCGTATCATGATCCTCACACGGGGGTTTCACAATATTCTACCAATACTCACAACCTGGTGGCTACTTACTAACCTAATAAACATTGCAACCCCCCCTAGCATAAACTTCACCGGAGAACTTCTAATTGCGTCATCACTATTCAACTGATGCCCCACAACAATCATTATATTTGGACTATCAATACTTATTACAGCAACATACTCCCTCCACATATTCCTATCAACACAAATAAACATACCCACACTAAACATAACAACACAACCAACACACTCACGCGAACACCTACTAATACTTCTCCACATCACCCCACTAATCATAATTTCACTAAAACCAGAACTAGTCATCTTACCATGGAGCTACAGTGGCTGTAAAACAAGTGAAGAGATGTAGTAAAAACCATTTGGCATCACGGCAAAGCTTCTGGGCAGAACTAAATGTAGCACGTCTTGACCATAACAATGTGGTACACATAGTAGCTGCTAGCACATGTACCCCTACTAGTCAGGATAGTTTGGGTACCATAATTATGGAATATGCAGGTAATTGCACTCTACATCACGTTATCTATGGGACTGGTTATTTAACAGGAAATAATGATAGCCTTAAATGTGACCATGGGTTTTTGAGTACAGCTCAGGCTGTCATTTACTCCTATGATATTGTGGCAGGATTAATGTTTCTCCATTCTCAGTTAATTGTGCATCTGGATTTAAAACCTGCTAACATATTCATAACAGAACATAATGTTTGTAAGNNNNNNNNNNNNNNNNNNNNNNNNNNNNNNNNNNNNNNNNNNNNNNNNNNNNNNNNNNNNNNNNNNNNNNNNNNNNNNNNNNNNNNNNNNNNNNNNNNNNNNNNNN"/>
                        <sequence id="seq_Eirenis_levantinus1" taxon="Eirenis_levantinus" totalcount="4" value="TTCACTATACAGCCAACATTAACCTAGCCTTCTCATCAATCGTCCACATCACACGCGATGTCCCATACGGATGAATAATACAAAATCTTCACGCAATTGGCGCATCCATATTCTTCATCTGTATCTACATTCACATTGCACGAGGACTTTATTATGGCTCCTACCTTAATAAAAACGTATGATTATCAGGAACAATACTAATAATTATCCTCATAGCAACAGCCTTCTTTGGCTACGTACTACCATGAGGGCAAATATCATTCTGAGCAGCAACAGTAATTACTAACCTACTAACAGCCATCCCATACTTTGGCACAGCACTAACTACATGACTGTGAGGCGGATTCTCAATCAATGACCCCACATTAACCCGATTCTTTGCCATACACTTCATCTTACCATTTACCATTATCTCAATATCATCAATCCACATCATACTCCTCCACACAGAGGGGTCTAGCAACCCTCTAGGAACAAACTCAGATATTGACAAAATCCCGTTTCACCCATATCACTCCTATAAAGACACCCTCATGCTAACCATCATAATCACCGAGGGGGATATGGCATCATCCGAATAATACAAATTCTACCAACCACAAAGACAGACCTCTTCTTACCATTTATTACCATCGCCCTTTGAGGAGCAACATTAGCCAACTTAACCTGCCTTCAACAAACAGACCTAAAATCCCTAATCGCATATTCCTCAGTTAGCCATATAGGACTAGTTATTGCCGCAATCATAATCCAAACACAATGAAGTCTATCTGGCGCTATAGCTCTAATAATCGCCCACGGGTTTACATCTTCAGCACTCTTCTGCTTAGCCAATACCACCTATGAACGAACTAAAACCCGCATCCTAATTCTCACGCGAGGGTTTCACAACATCCTACCAATACTAACAACATGATGACTTCTTACTAACCTAATAAATATCGCAACCCCCCCCAGCATAAACTTTACCGGAGAACTACTAATTGCATCATCACTATTCAACTGATGTCCAATAACAATCATTATATTCGGACTATCAATACTTATTACGGCATCATACTCACTCCACATATTCCTATCAACACAAATAAACACCCCCACACTAAATACTACAACACAACCAACACACTCACGTGAACACCTACTTATACTTCTTCACATCACCCCGTTAATCATAATTTCATTAAAACCAGAACTAGTCATTTTACCATGGAGCTACAGTGGCTGTAAAACAAGTGAAGAGATGTAGTAAAAACCATTTGGCATCACGGCAAAGCTTCTGGGCAGAACTAAATGTAGCACGTCTCGACCATAACAATGTGGTACACATAGTAGCTGCTAGCACATGTACCCCTACTAGTCAGGATAGTTTGGGTACCATAATTATGGAATATGCAGGTAATTGCACTCTACATCACGTTATCTATGGGACTGGTTATTTAACAGGAAATAATGAAAGCCTTAAATGTGACCATGGGTTTTTGAGTACAGCTCAGGCTGTCATTTACTCCTATGATATTGTGGCAGGATTAATGTTTCTCCATTCTCAGTTAATTGTGCATCTGGATTTAAAACCTGCTAACATATTCATAACAGAACATAATGTTTGTAAGNNNNNNNNNNNNNNNNNNNNNNNNNNNNNNNNNNNNNNNNNNNNNNNNNNNNNNNNNNNNNNNNNNNNNNNNNNNNNNNNNNNNNNNNNNNNNNNNNNNNNNNNNN"/>
                        <sequence id="seq_Eirenis_modestus1" taxon="Eirenis_modestus" totalcount="4" value="TCCACTACACAGCCAATATTAACCTAGCCTTCTCATCAATCGTTCACATCACACGTGACGTACCATACGGATGAATCATACAAAATCTTCACGCAATCGGCGCATCTATATTCTTCATCTGTATCTACACCCATATCGCACGCGGACTCTACTACGGATCCTATCTCAATAAAAACGTATGACTATCAGGAACCATTTTGATAGTCATCCTTATAGCAACAGCCTTCTTTGGCTACGTACTACCATGAGGGCAAATATCTTTCTGAGCAGCAACAGTAATTACCAACCTACTAACAGCCATCCCATACATTGGCACAGCACTAACCACGTGACTGTGGGGTGGATTCTCAATCAATGACCCCACCCTAACCCGATTCTTTGCCCTACACTTCATCCTACCATTCACTATCATCTCAATATCATCAATCCACATCATACTGCTACATACAGAAGGCTCTAGTAACCCCCTAGGAACAAACTCAGACATCGACAAAATCCCATTCCACCCATACCACTCCCACAAAGACATCTTTATGCTAACCATTATAATCACCGCGGCGGATACGGCATTATCCGAATGATACAAATTCTACCAACTACAAAAACAGACCTATTCCTACCATTTATTACCCTGGCCCTGTGAGGGGCAACATTAGCCAACTTAACCTGCCTCCAACAAACAGACCTAAAATCCCTAATCGCATACTCCTCAGTTAGTCACATAGGACTAGTCATTGCCGCAATCATAATCCAAACACAATGAAGCCTATCTGGGGCCATAGCTCTAATAATCGCCCATGGATTTACCTCCTCAGCACTCTTCTGCTTAGCCAACACTACCTACGAACGAACTAAAACCCGAATTATGGTTCTCACACGGGGGTTCCACAATATCCTACCAATACTCACAACCTGGTGACTACTCACTAACCTGATAAATATTGCAACCCCCCCCAGCATAAACTTCACCGGAGAACTACTAATTGCATCATCACTGTTCAACTGATGCCCCACAACAATCATTATGTTCGGACTATCAATACTTATCACAGCATCATACTCACTCCACATATTTCTATCAACACAAATAAACACGCCCCAACTAAACACAACAACCCAACCAACACACTCACGCGAACACCTACTAATATTACTTCACATCACCCCATTAATTCTAATCTCACTAAAACCAGAACTAGTCATTTTACCATGGAGCTACAGTGGCTGTAAAACAAGTGAAGAGATGTAGTAAAAACCATTTGGCATCACGGCAAAGCTTCTGGGCAGAACTAAATGTAGCACGTCTTGACCATAACAATGTGGTACACATAGTAGCTGCTAGCACATGTACCCCTACTAGTCAGGATAGTTTGGGTACCATAATTATGGAATATGCAGGTAATTGCACTCTACATCACGTTATCTATGGGACTGGTTATTTAACAGGAAATAATGAAAGCCTTAAATGTGACCATGGGTTTTTGAGTACAGCTCAGGCTGTCATTTACTCCTATGATATTGTGGCAGGATTAATGTTTCTCCATTCTCAGTTAATTGTGCATCTGGATTTAAAACCTGCTAACATATTCATAACAGAACATAATGTTTGTAAGNNNNNNNNNNNNNNNNNNNNNNNNNNNNNNNNNNNNNNNNNNNNNNNNNNNNNNNNNNNNNNNNNNNNNNNNNNNNNNNNNNNNNNNNNNNNNNNNNNNNNNNNNN"/>
                        <sequence id="seq_Eirenis_punctatolineatus1" taxon="Eirenis_punctatolineatus" totalcount="4" value="TCCATTACACAGCCAATATTAATCTAGCCTTCTCATCAATCATCCACATCACACGTGATGTTCCATATGGGTGAATCATACAAAATCTTCACGCAATCGGCGCATCTATATTCTTTATCTGCATATACATTCACATTGCACGAGGACTCTACTACGGCTCTTACCTTAATAAAAACGTATGGTTGTCAGGAACCACACTAATAATTATCCTCATAGCAACAGCCTTCTTTGGCTACGTACTACCATGAGGACAAATATCATTCTGAGCAGCAACAGTTATTACCAACCTACTAACAGCCATTCCATACTTTGGCACAGCATTAACCACATGACTGTGAGGCGGATTCTCAATCAATGACCCCACTCTAACCCGATTCTTTGCCCTACACTTCATCCTACCCTTTACCATCGTCTCAATATCATCAATCCATATCATACTTCTTCACACAGAAGGATCTAGCAACCCCCTGGGAACAAACTCGGATATTGACAAAATCCCATTTCATCCATACCACTCCCACAAAGATATCCTCATACTAACTATTATAATTACTAGGGAGGATATGGCATCATCCGAATAATACAAATTCTACCAACTACAAAAACAGATCTCTTCTTACCATTTATTACCCTCGCCCTCTGAGGAGCAACATTAGCCAACTTAACCTGCCTCCAACAAACAGACCTAAAATCCCTAATTGCATACTCCTCAGTTAGTCACATAGGACTAGTAATTGCCGCAATTATAATCCAAACACAATGAAGCTTATCTGGGGCTATGGCTCTGATAATCGCCCACGGATTTACCTCCTCAGCACTATTTTGCTTAGCCAATACTACCTACGAACGAACTAAAACACGTATCATAATACTTACACGAGGATTTCATAACATCCTACCAATACTTACAACCTGGTGACTACTTACCAACCTAATAAATATTGCAATACCCCCCAGCATAAACTTCACCGGAGAACTCATAATTGCATCATCACTATTCAACTGATGCCCCACAACAATAATTATATTTGGACTATCAATACTTATTACGGCATCATATTCACTCCACATATTCCTATCAACACAAATAAACACACCCACACTAAATATAACAACACAACCAACACACTCACGCGAACACCTACTAATACTACTTCACATCACCCCACTAATCATAATTTCACTAAAACCAGAACTAGTCATCTTACCATGGAGCTACAGTGGCTGTAAAACAAGTGAAGAGATGTAGTAAAAACCATTTGGCATCACGGCAAAGCTTCTGGGCAGAACTAAATGTAGCACGTCTTGACCATAACAATGTGGTACACATAGTAGCTGCTAGCACATGTACCCCTACTAGTCAGGATAGTTTGGGTACCATAATTATGGAATATGCAGGTAATTGCACTCTACATCATGTTATCTATGGGACTGGTTATTTAACAGGAAATAATGAAAGCCTTAAATGTGACCATGGGTTTTTGAGTACAGCTCAGGCTGTCATTTACTCCTATGATATTGTGGCAGGATTAATGTTTCTCCATTCTCAGTTAATTGTGCATCTGGATTTAAAACCTGCTAACATATTCATAACAGAACATAATGTTTGTAAGNNNNNNNNNNNNNNNNNNNNNNNNNNNNNNNNNNNNNNNNNNNNNNNNNNNNNNNNNNNNNNNNNNNNNNNNNNNNNNNNNNNNNNNNNNNNNNNNNNNNNNNNNN"/>
                        <sequence id="seq_Elaphe_quatuorlineata1" taxon="Elaphe_quatuorlineata" totalcount="4" value="TTCACTACACAGCCAATATCAACATAGCCTTTTCATCAATTGTACATATTACACGAGACGTCCCATACGGATGAATAATACAAAACCTTCATGCAATTGGCGCATCTATATTCTTTATTTGCATCTATATTCACATTGCACGAGGACTATACTATGGATCTTATCTAAATAAAAACGTATGATTATCAGGAACAACCCTACTAATCATCCTTATAGCAACAGCTTTCTTTGGCTATGTTCTACCATGAGGACAAATATCCTTCTGAGCAGCAACTGTAATTACAAACCTATTAACAGCTGTACCATATATTGGCACAACACTAACAACCTGACTTTGGGGCGGATTCTCAATCAATGACCCGACCCTAACCCGATTCTTTGCCCTCCACTTTATCCTCCCATTTACCATTATCTCAACATCTTCAATCCACATTATACTACTGCACACAGAAGGATCCAGCAACCCACTAGGAACAAACTCAGACATTGACAAAATCCCATTCCATCCATACCACTCCTACAAAGATATACTAATACTAACTATTTTACTAACCANNGAGGATACGGCATTATTCGAATAATACAGTCCTTACCAACAATAAAAACAGACCTGTTCCTACCATTTATTGTCCTTGCCCTCTGGGGGGCAACATTAGCCAACCTAATCTGCCTTCAACAAACAGACCTAAAATCTCTCATTGCATACTCATCCATCAGCCACATGGGGTTGGTTATTGCCGCAATTATAATCCAAACACAATGAAGCCTATCCGGGGCCATAGCCTTAATAATCGCCCACGGATTTACCTCCTCTGCACTATTCTGCCTAGCCAACACCACCTACGAACGAACTAAAACACGAATCATAGCCCTCACACGAGGATTTCATAACATCCTACCCATACTCACAATCTGATGGCTCCTAGTCAACCTAATAAACATTGCAACCCCACCCACTATAAGCTTTACAGGAGAACTGTTAATTGCATCCTCACTTTTTAACTGGTGTCCAACAACTCTTATTATATTTGGACTATCTATACTCATCACAGCATCATACTCCCTACATATGTTCCTATCAACACAAATAAACACACCCCTATTAAACACTACAATACACCCAACACATACTCGAGAACACCTCCTTATAATACTACACACCACCCCACTAATACTGATCTCGCTTAAACCAGAACTGGTCANNNTACCATGGAGCTACAGTGGCTGTAAAACAAGTGAAGAGATGTAGTAAAAACCATTTGGCATCACGGCAAAGCTTCTGGGCAGAACTAAATGTAGCACGTCTTGACCATAACAATGTGGTACACATAGTAGCTGCTAGCACATGTACCCCTACTAGTCAGGATAGTTTGGGTACCATAATTATGGAATATGCAGGTAATTGCACTCTACATCATGTTATCTATGGGACTGGTTATTTAACAGGAAATAATGATGGCCTTAAATGTGACCATGGGTTTTTGAGTACAGCTCAGGCTGTCATTTACTCCTGTGATATTGTGGCAGGATTAATGTTTCTCCATTCTCAGTTAATTGTGCATCTGGATTTAAAACCTGCTAACATATTTATAACAGAACATAATGTTTGTAAGATTGGAGACTTTGGATGCTCCCAAAAGCTAGAAGATAGCAAATCTTCAGGACTACATCTTTGTCATCAAGGGGGAACATACACACATCGTGCTCCTGAACTTCTTA"/>
                        <sequence id="seq_ELI3731" taxon="Thelotornis_kirtlandii" totalcount="4" value="???????????????????????????????????????????????????????????????????????????????????????????????????????????????????????????????????????????????????????????????????????????????????????????????????????????????????????????????????????????????????????????????????????????????????????????????????????????????????????????????????????????????????????????????????????????????????????????????????????????????????????????????????????????????????????????????????????????????????????????????????????????????????????????????????????????????????????????????????????????TGGTGGATACGGAATTATCCGTATGACACTAATTATACCAGCAATGAAAACTGATTTGTTCTTACCATTTATCGTTCTTTCCCTTTGAGGCGCCACACTAGCCAACCTTACCTGCCTCCAACAAACAGACCTGAAATCCCTAATCGCATACTCCTCTGTTAGCCACATAGGCCTAGTTATCGCAGCTATTATAATTCAAACACAATGAAGCCTATCAGGAGCTATAGCCCTCATAATCGCCCACGGATTTACCTCCTCAGCCCTCTTCTGTTTAGCCAACATAACCTATGAACGAACTAAAACTCGAATCATAACCCTTACACGAGGATTTCACAACATCCTCCCCATACTCACAACCTGGTGATTGTTAACTAACCTAATAAATATCGCAACCCCACCAAGCATAAACTTCACTGGAGAACTACTAATCGCATCTTCATTATTCAACTGGTGTCCAACAACAATCATTTTATTCGGCTTATCAATACTCATCACAGCATCATACTCACTACACATATTCTTATCAACACAAACAGGCACACCAATACTAAACGCAACAACACACCCAACACACTCACGAGAACACCTCATTATATCACTTCACGCCATCCCCCTTATACTTATTTCCCTTAAACCAGAGTTAGTCATCCTACCATGGAGCTACAGTGGCTGTAAAACAAGTGAAGAGATGTAGTAAAAACAATTTGGCATCACGGCAAAGCTTCTGGGCAGAACTAAATGTAGCACGTCTTGACCATAACAATGTGGTACACATAGTAGCTGCTAGCACATGTACCCCTACTAGTCAGGATAGTTTGGGTACCATAATTATGGAATATGCAGGTAATTGCACTCTACATCATCTTATCTATGGGACTGGTTATTTAACAGGAAATAATGATGGCCTTAAATGTGACCATGGGTTTTTGAGTACAGCTCAGGCTGTCATTTACTCCTGTGATATTGTGGCAGGATTAATGTTTCTCCATTCTCAGTTAATTGTGCATCTGGATTTAAAACCTGCTAACATATTCATAACAGAACATAATGTTTGTAAGATTGGAGACTTTGGATGCTCCCAAAAGCTAGAAGATAGCAAATCTTCAGGACTACATCTTTGTCATCAAGGGGGAACATACACACATCGTGCTCCTGAACTTCTTA"/>
                        <sequence id="seq_ELI5091" taxon="Thrasops_jacksonii" totalcount="4" value="???????????????????????????????????????????????????????????????????????????????????????????????????????????????????????????????????????????????????????????????????????????????????????????????????????????????????????????????????????????????????????????????????????????????????????????????????????????????????????????????????????????????????????????????????????????????????????????????????????????????????????????????????????????????????????????????????????????????????????????????????????????????????????????????????????????????????????????????????????????CGGAGGATACGGCATCATCCGCATAATACAAATCATACCAACAACAAAAACTGACCTATTCCTACCGTTTATTGTTCTCTCCCTGTGGGGGGCAACCCTAGCCAACCTAACATGCCTCCAACAGACAGACCTTAAATCCCTCATCGCATACTCATCTATTAGCCACATAGGACTAGTCATCGCAGCTATTACAATTCAAACACAATGAAGCCTATCTGGGGCTATAGCCCTAATAATCGCTCACGGCTTCACCTCATCAACACTCTTCTGCCTGGCCAACACCACTTATGAACGAACCAAAACCCGAATTATAGCCCTAACTCGCGGATTCCACAACATCCTACCCATACTCACAACCTGGTGACTACTGACCAACCTAATAAACATTGCAACCCCACCAAGCATAAACTTTACTGCAGAACTATTAATCGCATCATCACTATTCAACTGATGTCCAACAACAATCATTATATTCGGACTATCAATACTTATCACAGCATCATATTCATTACACATGCTCCTATCAACACAAACAGGCACACCTACACTAAACACAACAACCAGCCCCGCACACTCACGAGAACATCTACTCATAACACTACACACTATCCCACTAATACTAATTTCCATAAAACCGGAGCTAGTCATCCTACCATGGAGCTACAGTGGCTGTAAAACAAGTGAAGAGATGTAGTAAAAACCATTTGGCATCACGGCAAAGCTTCTGGGCAGAACTAAATGTAGCACGTCTTGACCATAACAATGTGGTACACATAGTAGCTGCTAGCACATGTACCCCTACTAGTCAGGATAGTTTGGGTACCATAATTATGGAATATGCAGGTAATTGCACTCTACATCATGTTATCTATGGGACTGGTTATTTAACAGGAAATAATGATGGCCTTAAATGTGACCATGGGTTTTTGAGTACAGCTCAGGCTGTCATTTACTCCTGTGATATTGTGGCAGGATTAATGTTTCTCCATTCTCAGTTAATTGTGCATCTGGATTTAAAACCTGCTAACATATTCATAACAGAACATAATGTTTGTAAGATTGGAGACTTTGGATGCTCCCAAAAGCTAGAAGATAGCAAATCTTCAGGACTACATCTTTGTCATCAAGGGGGAACATACACACATCGTGCTCCTGAACTTCTTA"/>
                        <sequence id="seq_ELI5101" taxon="Philothamnus_nitidus" totalcount="4" value="???????????????????????????????????????????????????????????????????????????????????????????????????????????????????????????????????????????????????????????????????????????????????????????????????????????????????????????????????????????????????????????????????????????????????????????????????????????????????????????????????????????????????????????????????????????????????????????????????????????????????????????????????????????????????????????????????????????????????????????????????????????????????????????????????????????????????????????????????????????GGGCGGATACGGCATTATCCGAATAATACMGATCCTTCCGACAACAAAAACTGACATTTTTCTACCATTCATTGTTCTCGCCATCTGAGGAGCCACACTAGCCAACCTCATCTGCCTACAACAAACAGACTTAAAATCCCTAATCGCATACTCCTCCATCAGCCACATGGGCCTGGTAATCGCTGCTATCATAATTCAAACACAATGAAGCCTATCAGGAGCAATAACCCTAATAATCGCCCACGGATTTACCTCATCAGCACTGTTCTGCTTAGCTAATACCACCTATGAACGAACTAAGACCCGTATCTTGACACTCACACGAGGATTTCACAATATCCTACCAATACTTACAACATGGTGACTCCTAACAAACCTAATAAATATTGCAACACCACCAAGTATTAACTTCACAGGAGAACTACTAATTGCATCATCATTATTCAACTGATGCCCAACAACAATTATTCTATTCGGCCTATCAATACTAATTACAGCATCCTATTCTCTTCACATATTCCTATCAACACAAACGGGCACACCATTACTAAACACAACAACACATCAAACACACACCCGAGAACACCTACTCATAACACTCCACATTATACCGATACTACTAATTTCCCTTAAACCAGAACTAGTCATACTACCATGGAGCTACAGTGGCTGTAAAACAAGTGAAGAGATGTAGTAAAAACCATTTGGCATCACGACAAAGCTTCTGGGCAGAACTAAATGTAGCACGTCTTGACCATAACAATGTGGTACACATAGTAGCTGCTAGCACATGTACTCCTACTAGTCAGGATAGTTTGGGTACCATAATTATGGARTATGCAGGTAATTGCACTCTTCATCATGTTATCTATGGGACTGGTTATTTAACAGGAAATAATGATTGCCTTAAATGTGACCATGGGTTTTTGAGTACAGCTCAGGCTGTCATTTACTCCTGTGATATTGTGGCAGGATTAATGTTTCTCCATTCTCAGTTAATTGTGCATCTGGATTTAAAACCTGCTAACATATTCATAACAGAACATAACGTTTGTAAGATTGGAGACTTTGGATGCTCCCAAAAGCTAGAAGATAGCAAATCTTCAGGACTACATCTTTGTCATCAAGGGGGAACATACACACATCGTGCTCCTGAACTTCTTA"/>
                        <sequence id="seq_ELIPEMR181" taxon="Crotaphopeltis_hotamboeia" totalcount="4" value="TTCACTATACAGCAAACATCAACATTGCCTTTACATCCATTATTCATATCTCACGAGATGTCCCATACGGATGAATCATACAAAACCTCCATGCAATTGGCGCATCCATATTCTTCATCTGCATCTACATTCACATBGCACGRGGACTTTATTACGGATCATACCTAAACAAAAACGTTTGACTATC??GAACCACYTTATTATTTATTCTCATAGCTACAGCATTCTTTGGGTATGTACTKCC?TGAG?A?AAATA?CATTCTKAGCAGCAACAGTAATSACTAATCTACTAACKGCAGTACCATAWATMRGCACTACCCTAACAAMAWRDTTKTGRGGKGGRTTMTCAAWTAATGAMCCAACCCTAACTCGATTTTTKGCCCTACACTTTATTCTTCCATTCGCTATCATTTCAAWATCTTCAATMCACATTATACTATTACACACAGAGGGGTCTAGCAACCCACTAGGAACCAACTCAGACATCGATAAAATACCATTTCACCCATACCACTCTCACAAGGACATTCTAATACTAACCGCTATAATCACC??????GTTATGGTATTATTCGCCTATCACAAATTCTACCAACCACAAAAACAGACCTATTCCTACCATTTATTGTCCTAGCTGTGTGAGGGGCAACACTAGCCAATCTAACCTGCCTACAACAAACAGACTTAAAATCACTCATCGCATACTCTTCCATTAGCCATATGGGACTAGTCATTGCTGCTATCATAATCCAAACACAATGAAGCCTATCCGGAGCAATAGCCCTCATAATCGCCCACGGATTTACCTCCTCATCACTATTCTGCCTAGCAAACATAACCTACGAGCGAACCAAAACCCGAATTTTAATCTTAACACGAGGATTCCACAACATCCTGCCAATACTAGTAGTTTGATGACTCATAACCAACCTAATAAACATTGCTACCCCACCGAGCATAAACTTCACAGGAGAACTACTAATTGCGTCCTCCCTTTTCAACTGATGCCCAACAACAATTATTTTATTTGGAGTATCAATACTGATCACAGCACTATACTCCCTACACATGTTCCTTTCAACACAAATGAACACCCCTCAAATAAACACAACAGTACACCCAACACACACACGAGAACACCTAATCATGATATTACACATTACACCATTAATCCTAATATCCATAAAACCAGAACTAGTAATC?TACCATGGAGCTACAGTGGCTGTAAAACAAGTGAAGAGATGTAGTAAAAACAATTTGGCATCACGGCAAAGCTTCTGGGCGGAACTAAATGTAGCACGTCTTGACCATAACAATGTGGTTCACATAGTAGCTGCTAGCACATGTACCCCTACTAATCAGGATAGTTTGGGTACCATAATTATGGAATATGTAGGTAATTGCACTCTACATCATGTTATCTATGGGACTGGTTATTTAACAGGAAATAATGATGGCCTTAAATGTGACCATGGGTTTTTAAGTACAGCTCAGGCTGTCATTTACTCCTGTGATATTGTGGCCGGATTAATATTTCTCCATTCTCAGTTAATTGTGCATCTGGATTTAAAACCTGCTAACATATTCATAACAGAACATAATGTTTGCAAGATTGGAGACTTTGGATGCTCCCAAAAGCTAGAAGATAGCAAATCTTCAAGACTACATCTTTGTCATCAAGGGGGAACATACACACATCGTGCTCCTGAACTTCTTA"/>
                        <sequence id="seq_FFNR0021" taxon="Crotaphopeltis_hotamboeia" totalcount="4" value="TCCACTATACAGCAAACATCAACATTGCCTTTACATCCATTATTCACATCTCACGAGACGTCCCATATGGATGAATTATACAAAACCTTCATGCAATTGGCGCATCCATATTCTTCATCTGCATCTACATTCACATTGCACGGGGACTTTATTATGGATCATACCTAAATAAAAATGTTTGACTATC??GAACCACCTTATTATTTATTCTCATAGCTACAGCATTCTTTGGGTATGTACTGCCATGGGGACAAA?ATCATTCTGAGCAGCAACAGTAATTACTAACCTACTAACTGCAGTACCATACATTGGCACTACCCTDACAACATGDTTATGGGGCGGATTCTCAATTAATGACCCAACCCTAACTCGATTTTTCGCCCTACACTTTATCCTCCCATTCGCTATTATTTCAATATCTTCAATTCACATTATACTACTACACACAGAAGGGTCTAGCAACCCACTAGGAACCAACTCAGACATCGATAAAATGCCATTTCACCCCTACCACTCCCACAAGGACATTCTAATACTAACCATTATAATCACC?AGGKGGTTATGGTATTATTCGCCTATCACAAACTCTACCAACCACAAAAACAGACCTATTCCTACCATTTATTATTCTAGCTATGTGGGGGGCAACATTAGCTAACCTAACCTGCCTACAACAAACAGACTTAAAATCTCTCATCGCATACTCTTCCATTAGCCACATGGGACTAGTCATCGCTGCTATCATAATCCAAACACAATGAAGCCTATCCGGAGCAATAGCCCTCATAATCGCCCACGGATTTACCTCCTCATCACTATTCTGCCTAGCAAACATAACCTATGAGCGAACCAAAACCCGAATTTTAATCTTAACGCGGGGGTTTCACAGCATCCTACCAATACTGATGATATGGTGGCTCCTAACCAACCTAATAAATATTGCAACCCCACCGAGCATGAACTTCACAGGAGAACTACTAATTGCATCCTCCCTTTTCAACTGATGCCCAACAACAATTATTTTATTCGGGATATCAATACTAATCACAGCACTATATTCCCTACACATATTTCTCTCAACACAAATGAACACCCCCCAAATAAACACAACAGTACACCCAACGCACACACGAGAACACCTAATCATGATATTACACATTACACCATTAATCCTAATATCCATAAAACCAGAACTAGTAATC?TACCATGGAGCTACAGTGGCTGTAAAACAAGTGAAGAGATGTAGTAAAAACCATTTGGCATCACGACAAAGCTTCTGGGCGGAACTAAATGTAGCACGTCTTGACCATAACAATGTGGTACACATAGTAGCTGCTAGCACATGTACCCCTACTAATCAGGATAGTTTGGGTACCATAATTATGGAATATGTAGGTAATTGCACTCTACATCATGTTATCTATGGGACTGGTTATTTAACAGGAAATAATGATGGCCTTAAATGTGACCATGGGTTTTTAAGTACAGCTCAGGCTGTCATTTACTCCTGTGATATTGTGGCCGGATTAATATTTCTCCATTCTCAGTTAATTGTGCATCTGGATTTAAAACCTGCTAACATATTCATAACAGAACATAATGTTTGCAAGATTGGAGACTTTGGATGCTCCCAAAAGCTAGAAGATAGCAAATCTTCAAGACTACATCTTTGTCATCAAGGGGGAACATACACACATCGTGCTCCTGAACTTCTTA"/>
                        <sequence id="seq_Grayia_tholloni1" taxon="Grayia_tholloni" totalcount="4" value="TCCACTATACAGCCAATATCAACTTAGCCTTCTCATCAATTATTCACATTATACGTGATGTCCCCTATGGTTGAATAATACAAAACCTTCATGCAATTGGAGCCTCAATATTCTTCATCTGCATCTACATTCACATTGCACGGGGGTTATACTATGGATCCTATTTAAACAAAGAAGTATGATTATCAGGAACCACACTTCTACTAACCCTAATAGCAACAGCCTTTTTCGGATATATCCTCCCATGAGGGCAAATATCATTCTGAGCAGCTACAGTCATCACAAATCTTCTAACTGCCATCCCCTACCTAGGAACCACACTAACAATTTGATTGTGGGGTGGGTTCTCAATTAACGATCCTACTCTAACCCGATTCTTCGCCTTACACTTCATCCTCCCATTTATTATCCTCTCACTATCATCTATCCATATTATACTACTTCACAACGAAGGATCCAGCAATCCACTAGGAACCAACTCAGACATTGACAAAATCCCATTCCACCCCTACCACTCTCACAAAGACATACTCCTACTAACCCTAATAATAACAATGGAGGATATGGAATTATCCGAATAACTCAAATTTTACCGACAACAAAAACGGACTTATTTCTACCTTTTATTGTTCTAGCTCTCTGAGGGGCTACACTAGCCAACCTTACCTGTCTACAACAAACAGACCTAAAATCCTTAATCGCATACTCTTCAATTAGCCACATAGGCCTAGTAGTTGCAGCAATCATAATCCAAACACAATGAAGCCTATCAGGTGCCATAGCTCTAATAATCGCCCACGGCTTCACCTCATCAACGCTATTCTGCCTAGCCAATACCTCCTATGAACGAACAAAAACCCGCATTATAATCCTCACACGAGGTTTCCACAATATCCTCCCCATAGCCACAACCTGATGACTTTTAGCCAACCTAATAAACATCGCAACTCCACCGAGCATAAACTTTACCGGAGAATTACTAATTGCATCATCACTATTTAATTGGTGTCCAACAACAATCATTATATTTGGCCTATCTATGTTAATCACGACATCCTACTCCCTCCATATATTTCTATCAACACAAATAGGAACCCCAACATTAAATATACCAACTCAACCAATACACTCACGAGAACATCTTCTAATAACACTCCACATCGTCCCTCTTATTTTAATCTCACTAAAGCCAGAATTAGTCATCTTACAATGGAGCTACAGTGGCTGTAAAACAAGTGAAGAAATGCAGTAAAAACCATTTGGCATCACGGCAAAGTTTCTGGGCAGAACTAAATGTAGCACGTCTTGACCATAACAATGTAGTACACATAGTAGCTGCTAGCACATGTACCCCTGATAGTCAGGATAGTTTGGGTACCATAATTATGGAATATGCAGGTAATTGCACTCTACATCATGTTATCTATGGAACTGGTTATTTAGCAGGAAATAACGATGGCCTTAAATGTGACCATGGGTTTTTGAGTACAACTCAGGCTGTCATTTACTCCTGTGATATTGTGGCAGGGTTAAAGTTTCTCCATTCTCAGTTAATTGTGCATCTGGATTTAAAACCTGCTAACATATTCATAACAGAACATAATGTTTGTAAGATTGGAGACTTTGGATGCTCCCAAAAGCTAGAAGATAGTAAAACTTCAGGACTACATCTTTATCATCAAGGGGGAACATACACACATCGTGCTCCTGAACTTCTTA"/>
                        <sequence id="seq_HB2821" taxon="Philothamnus_semivariegatus_1" totalcount="4" value="WTCACTWTACAGCCAACATTAATCTADSCCTTTCATYCATCATYCACATCACACGAGATKTTCCACATGGBTGAAWTATACMAAATCTTCATGCAATCGGAGCATCYTTATTCTTCATTTGKATCTACAMCCATATCGCACGAGGGCTTTACTACGGATCAT?CCTCAACAAAAGTGTCTGGKTATCAGGAACTKCCCTACTAATCACCCTAATAGCAACAGCYTTCTTTGGTTACGTCCTACCATGAGGACAAATATCATTCTGGGCAGCAACTGTAATTACCAACCTTCTAACAGCCGTACCTTACATCGGCACAACACTAACCACTTGACTCTGAGGGGGATTCTCAATTAATGACCCAACCCTAACACGATTCTTTGCCCTCCACTTTATTCTCCCATTCGTTATTATCTCATTATCCTCCATCCACATCATACTACTACACACAGAGGGCTCTAGCAATCCCCTTGGAACAAATTCAGATATTGACAAAATCCCGTTCCACCCATATCACTCCCACAAAGATATCCTAATGCTCACCATCCTACTCACAC?GGCGGATACGGTATTATTCGAATAACACAAATTCTACCAACAACAAAAACCGACCTATTCCTACCATTTATCATTCTTGCCATCTGAGGCGCCACATTAGCTAACCTCACCTGCCTACAACAAACAGACCTAAAATCCCTCATTGCGTACTCATCTATTAGCCACATAGGCCTAGTAATCGCTGCCATTATAATTCAAACACAATGAAGCCTGTCAGGGGCAATAGCCCTAATAATTGCCCACGGGTTTACCTCCTCAGCACTATTCTGCCTGGCTAATACTACCTATGAACGAACTAAAACTCGAATCATAGCACTCACACGGGGGTTTCACAACATCCTGCCAATACTTACAACCTGGTGGTTATTAACAAACCTAATAAATATTGCAACCCCACCAAGCATAAACTTCACTGGAGAACTACTAATTGCATCCTCACTATTCAACTGATGCCCAACAACAATTATCTTATTTGGACTATCAATACTTATCACAGCATCTTACTCCCTACACATATTCCTATCAACACAAACAGGCACACCCATACTAAACTCAACAACATATCAAACACACACCCGAGAACACCTACTTATAGCACTCCATATTATTCCACTAATACTAATCTCCCTCAAACCAGAACTAATTATC?TACCATGGAGCTACAGTGGCTGTAAAACAAGTGAAGAGATGTAGTAAAAACCATTTGGCATCACGACAAAGCTTCTGGGCAGAA?TAAATGTAGCACGTCTTGACCATAACAACGTGGTACACATAGTAGCTGCTAGCACATGTACTCCTACTAGTCAGGATAGTTTGGGTACCATAATTATGGAATATGCAGGTAATTGCACTCTACATCATGTTATCTATGGGACTGGTTATTTAACAGGAAATAATGATGGCCTTAAATGTGACCATGGGTTTTTGAGTACAGCTCAGGCTGTCATTTACTCCTGTGATATTGTGGCAGGATTAATGTTTCTCCATTCTCAGTTAATTGTGCATCTGGATTTAAAACCTGCTAACATATTCATAACAGAACATAACGTTTGTAAGATTGGAGACTTTGGATGCTCCCAAAAGCTAGAAGATAGCAAATCTTCAGGACTACATCTTTGTCATCAAGGGGGAACATACACACATCGTGCTCCTGAACTTCTTA"/>
                        <sequence id="seq_Hemerophis_socotrae1" taxon="Hemerophis_socotrae" totalcount="4" value="TTCACTATACTGCCAACATTAACCTAGCTTTTTCATCAATTATCCATATCACACGGGATGTCCCATACGGATGAATCATACAAAACCTTCATGCAATTGGAGCATCCATATTTTTTATCTGTATCTACATCCATATTGCACGTGGATTATACTACGGATCATATCTTAATAAAAATGTCTGACTATCGGGGACCACTTTAATAATCATCCTTATAGCAACAGCCTTCTTCGGATACGTACTACCTTGAGGACAAATATCATTCTGAGCAGCAACAGTAATTACCAACCTACTAACAGCCGTACCATACATTGGCACAATACTAACCACCTGACTATGAGGTGGGTTTTCAATTAATGATCCAACCCTGACTCGGTTCTTTGCCTTACACTTTATCCTACCATTCACAATCATCTCAATATCCTCAATTCATATTATACTTCTCCACATAGAAGGATCTAGTAATCCCCTAGGAACTAACTCAGATATCGATAAAATCCCATTCCACCCATATCACTCCTATAAAGATATCCTTATATTTGTCATCATAATAACCAAGGGGGATACGGGATTATCCGAATAATACAAACTCTACCAACCACAAAAACAGACTTATTCCTACCATTCATCATTCTTGCCCTCTGAGGGGCAACACTAGCCAATCTAACTTGCCTACAACAAACAGATTTAAAATCTCTAATCGCATATTCATCAATTAGCCACATGGGTTTAGTCATCGCCGCAATCCTAATCCAAACACAATGAAGCCTATCCGGAGCAATAGCCCTAATAATTGCACACGGATTCACTTCATCAGCACTATTCTGCCTAGCCAATACCACCTACGAACGAACTAAAACTCGAATTATAATCCTCACACGTGGATTTCACAACATTCTACCAATACTGACCACATGGTGGCTACTCACCAACCTAATAAATATTGCAACCCCACCCAGCATAAACTTCACCGGAGAACTAATAATCATATCATCACTATTTAACTGATGTCCAACAACAATTATTATACTAGGACTATCCATACTTATTACAGCATCATATTCACTACATATGTTTCTATCAACACAAATAAATACACCAAAACTAAATATAGCAACAGAACCCACTCACTCACGAGAACATCTTATTATAATACTCCACATCACCCCACTAATTCTAATTTCACTAAAACCAGAGCTAGTCATCTTACCACGGAGCTACAGTGGCTGTAAAACAAGTGAAGAGATGTAGTAAAAACCATTTGGCATCACGGCAAAGCTTCTGGGCCGAACTAAATGTAGCACGTCTTGACCATAACAATGTGGTACACATAGTAGCTGCTAGCACATGTACCCCTACTAGTCAGGATAGTTTGGGTACCATAATTATGGAATATGCAGGTAATTGCACTCTACATCACGTTATCTATGGGACTGGTTATTTAACAGGAAATAATGATAGCCTTAAATGTGACCATGGGTTTTTGAGTACAGCTCAGGCTGTCATTTACTCCTATGATATTGTGGCAGGATTAATGTTTCTCCATTCTCAGTTAATTGTGCATCTGGATTTAAAACCTGCTAACATATTCATAACAGAACACAATGTTTGTAAGATTGGAGACTTTGGTTGCTCCCAAAAGCTAGAAGATAGCAAATCTTCAGGACTATATCTTTGTCATCAAGGGGGAACATACACACATCGTGCTCCTGAACTTCTTA"/>
                        <sequence id="seq_Hemorrhois_algirus1" taxon="Hemorrhois_algirus" totalcount="4" value="TTCACTATACAGCCAACATCAACCTCGCCTTCTCATCTATTATCCACATCACACGAGACGTCCCATACGGGTGAACCATACAAAATCTCCATGCAATCGGCGCATCAATATTCTTCATTTGCATCTACATTCATATTGCACGCGGACTATACTACGGATCCTACCTCAACAAAAACGTATGGTTATCAGGAACCACTTTAATAATTATCCTAATAGCCACAGCCTTCTTCGGCTATGTCTTACCATGAGGACAAATATCATTCTGAGCAGCAACAGTAATCACCAACCTCCTAACTGCTGTTCCATATATCGGAACAATACTAACCACATGACTCTGAGGGGGGTTCTCAATCAACGACCCAACCCTCACCCGATTCTTCGCCCTCCACTTCATCCTACCATTCACCATTATCTCAATATCCTCTATTCACATCATACTTCTACACACAGAAGGATCTAGCAACCCCCTAGGAACAAACTCAGATATTGACAAAATCCCGTTCCACCCATACCACTCCTACAAAGATACTCTTATGCTCACCATAATAATCACCGGGGCGGGTACGGCATAATCCGAATAATACAAATCATATCAACCACAAAAACAGACCTATTCCTACCATTTATCATTTTAGCCCTGTGAGGGGCCACATTAGCCAACCTTACCTGCCTTCAACAAACAGACCTAAAATCCCTAATCGCTTACTCATCCATCAGTCACATAGGCCTAGTCATCGCTGCAATTATAATCCAAACACAATGAAGCCTATCAGGCGCCATAGCTATAATAATCGCCCACGGATTCACCTCTTCAGCACTATTTTGCCTAGCCAACACCACTTATGAACGAACTAAAACCCGAATTATAATCCTCACACGAGGATTTCATAACATCCTACCAATACTTACAACCTGATGACTCCTAACTAACCTAATAAATATTGCAACCCCACCCAGCATAAACTTTACAGGAGAACTACTAATTGCATCATCATTATTAAACTGATGTCCTACAACAATTATCCTATTCGGACTGTCCATACTTATCACAGCATCATACTCACTACACATATTCCTATCAACACAAATAAACTCGCCCCTATTAAATTCAACTACAGAACCCACGCACTCACGAGAACACCTCCTAATGGCACTACACATCGTCCCATTAATCCTAATCTCATTAAAACCAGAATTAGTAATCTTACCATGGAGCTACAGTGGCTGTAAAACAAGTGAAGAGATGTAGTAAAAACCATTTGGCATCACGGCAAAGCTTCTGGGCAGAACTAAATGTAGCACGTCTTGACCATAACAATGTGGTACACATAGTAGCTGCTAGCACATGTACCCCTACTAGTCAGGATAGTTTGGGTACCATAATTATGGAATATGCAGGTAATTGCACTCTACATCACATTATCTATGGAACTGGTTATTTAACAGGAAATAATGATGGCCTTAAATGTGACCATGGGTTTTTGAGTACAGCTCAGGCTGTCATTTACTCCTATGATATTGTGGCAGGATTAATGTTTCTCCATTCTCAGTTAATTGTGCATCTGGATTTAAAACCTGCTAACATATTCATAACAGAACATAATGTTTGTAAGATTGGAGACTTTGGATGCTCCCAAAAGCTAGAAGATAGAAAATCTTCAGGACTATATCTTTGTCATCAAGGGGGAACATACACACATCGTGCTCCTGAACTTCTTA"/>
                        <sequence id="seq_Hemorrhois_hippocrepis1" taxon="Hemorrhois_hippocrepis" totalcount="4" value="TTCACTACACAGCTAACATCAACCTTGCCTTCTCATCAATCGTACACATCACACGAGATGTCCCATACGGATGAATCATACAAAACCTCCATGCAATCGGCGCATCAATATTCTTCATTTGCATCTACGCCCACATCGCACGAGGACTATACTACGGATCATACCTAAACAAAAACGTCTGGTTATCAGGAACCACCCTTATAATTATCTTAATAGCCACAGCTTTCTTCGGCTACGTCCTACCATGAGGACAAATATCATTCTGAGCAGCAACAGTAATCACCAACCTCCTAACTGCTGTTCCATACATTGGAACAGCACTAACTACATGACTATGGGGGGGATTCTCAATCAACGACCCAACCCTAACCCGATTCTTTGCCCTCCACTTTATCTTACCATTTACCATTATCTCAATATCCTCCATTCATATCGTACTACTACATGCAGAAGGCTCCAGTAACCCCCTGGGAACAAACTCAGATATTGACAAAATCCCATTCCACCCATACCACTCCTACAAAGACACCCTCATACTCACCATAATACTCACCATGGGGGTTATGGTATAATTCGGATAGTACAAATTATACCAAACGCCAAAACAGATCTATTCTTACCATTCATCATTCTAGCCCTCTGGGGGGCAACACTAGCCAACCTAACCTGCCTCCAACAAACAGACTTAAAATCCCTAATCGCATACTCATCCGTCAGTCACATGGGCCTGGTTATTGCTGCAATCATAATCCAAACACAATGAAGCCTATCAGGCGCCATAGCCATAATAATCGCTCACGGATTCACCTCCTCAGCACTCTTCTGCTTAGCCAATACCACCTATGAACGAACTAAAACCCGAATTATAATCCTCACACGAGGATTTCACAACATTTTGCCAATACTCACAGCCTGATGACTCCTAACCAACCTAATAAATATTGCAACCCCACCAAGCATAAACTTCACAGGAGAACTACTAATTGCATCCTCATTATTAAACTGATGCCCCACAACAATTATCATATTTGGATTATCCATGCTCATCACAGCGGCATACTCACTACACATATTCTTATCAACACAAATAAACTCACCCCTACTAAATACAACCACAGAACCTACACACTCACGAGAACACCTCCTTATGGCACTACATATTATCCCATTAATCCTAATCTCATTAAAACCAGAATTAGTGCTCTTACCATGGAGCTACAGTGGCTGTAAAACAAGTGAAGAGATGTAGTAAAAACCATTTGGCATCACGGCAAAGCTTCTGGGCAGAACTAAATGTAGCACGTCTTGACCATAACAATGTGGTACACATAGTAGCTGCTAGCACATGTACCCCTACTAGTCAGGATAGTTTGGGTACCATAATTATGGAATATGCAGGTAATTGCACTCTACATCACATTATCTATGGGACTGGTTATTTAACAGGAAATAATGATGGCCTTAAATGTGACCATGGGTTTTTGAGTACAGCTCAGGCTGTCATTTACTCCTATGATATTGTGGCAGGATTAATGTTTCTCCATTCTCAGTTAATTGTGCATCTGGATTTAAAACCTGCTAACATATTCATAACAGAACATAATGTTTGTAAGATTGGAGACTTTGGATGCTCCCAAAAGCTAGAAGATAGAAAATCTTCAGGACTATATCTTTGTCATCAAGGGGGAACATACACACATCGTGCTCCTGAACTTCTTA"/>
                        <sequence id="seq_Hemorrhois_nummifer1" taxon="Hemorrhois_nummifer" totalcount="4" value="TTCACTACACAGCCAACATCAACCTAGCCTTCTCATCAATCGTCCACATCACACGAGACGTCCCTTATGGGTGAATCATACAAAACTTACATGCAATCGGAGCATCAATATTCTTCATTTGCATCTATATCCACATTGCACGTGGACTATACTACGGGTCCTACCTAAACAAAAACGTATGACTATCCGGAACTACCCTTATAATTATCCTAATAGCTACAGCCTTTTTTGGGTACGTCCTACCATGAGGACAGATATCATTCTGAGCAGCAACAGTAATCACCAACCTCCTAACAGCTGTGCCGTACATCGGCACAGCACTAACCACATGACTTTGAGGGGGATTCTCAATCAACGACCCAACTCTTACCCGCTTCTTCGCCCTTCACTTTATCCTGCCATTTACCATTATTTCAATATCTTCCATCCACATTATACTTCTACACACAGAAGGATCCAGCAACCCACTAGGAACAAACTCTGACATTGACAAAATCCCATTCCACCCATACCACTCCTACAAAGACACCCTTATACTAACCATCATAATCACCAGGGCGGATATGGGATAATTCGAATAATGCAAATCATACCAACTACAAAAACAGACCTTTTCCTACCATTTGTCATTCTAGCCCTATGGGGGGCAACATTAGCTAACCTGACCTGTCTCCAACAAACAGACTTAAAATCTCTAATCGCATACTCATCCATCAGCCACATAGGCTTAGTTATCGCCGCAATTATAATCCAAACACAATGAAGTCTATCAGGAGCCATAGCCCTAATAATCGCCCACGGATTTACCTCATCAGCACTTTTCTGCCTAGCCAACACCACTTATGAACGAACTAAAACCCGCATCATAGTCCTCACACGAGGGTTTCACAACATCCTACCAATACTTACAGCCTGATGGCTACTGACCAACTTAATAAATATCGCAACCCCACCTAGCATTAACTTTACCGGAGAACTACTAATCGCATCATCACTATTCAACTGGTGCCCAACAACAATTATTATATTCGGACTATCAATACTTATTACAGCATCATACTCACTACACATATTCCTGTCAACACAAATAAACCCACCCCTATTAAACATAACCACAGAACCAACGCACTCACGTGAACACCTCCTCATGGCACTACACATCATCCCATTAATCCTAATTTCACTAAAACCAGAGCTAGTAATCTTACCATGGAGCTACAGTGGCTGTAAAACAAGTGAAGAGATGTAGTAAAAACCATTTGGCATCACGGCAAAGCTTCTGGGCAGAACTAAATGTAGCACGTCTTGACCATAACAATGTGGTACACATAGTAGCTGCTAGCACATGTACCCCTACTAGTCAGGATAGTTTGGGTACCATAATTATGGAATATGCAGGTAATTGCACTCTACATCACATTATTTAT------GGTTATTTAACAGGAAGTAATGATGGCCTTAAATGTGACCATGGGTTTTTGAGTACAGCTCAGGCTGTCATTTACTCCTATGATATTGTGGCAGGATTAATGTTTCTCCATTCTCAGTTAATTGTGCATCTGGATTTAAAACCTGCTAACATATTCATAACAGAACATAATGTTTGTAAGATTGGAGACTTTGGATGCTCCCAAAAGCTAGAAGATAGAAAATCTTCAGGATTATATCTTTGTCATCAAGGGGGAACATACACACATCGTGCTCCTGAACTTCTTA"/>
                        <sequence id="seq_Hemorrhois_ravergieri1" taxon="Hemorrhois_ravergieri" totalcount="4" value="TTCACTACACAGCCAACATCAACCTGGCCTTTTCATCAATCGTCCACATTACACGAGACGTCCCATACGGATGGATCATACAAAACCTACATGCAATCGGCGCATCAATATTCTTTATCTGCATCTACATCCACATTGCACGTGGACTATACTACGGATCCTACCTTAACAAGAACGTATGGTTATCAGGAACCACCCTCATAATCATCCTAATAGCTACAGCCTTCTTCGGCTACGTCCTACCATGAGGACAAATATCATTCTGAGCAGCAACAGTAATCACAAACCTCCTAACAGCTATTCCGTACATCGGCACAGCACTAACCACCTGACTTTGAGGCGGATTCTCGATTAACGACCCAACCCTAACCCGATTCTTCGCCCTACACTTTATCCTGCCATTCACCATTATCTCAATATCCTCCATCCACATCATGCTACTACATACTGAAGGATCTAGTAACCCCCTAGGAACTAACTCTGACATTGACAAAATCCCCTTCCACCCCTACCACTCCTACAAAGACACCCTTATATTAACCATTATATTAACCAGGGCGGATATGGCATAATTCGAATAATACAAATTATACCAACCACAAAAACAGATCTATTCCTACCATTTATCGTTCTAGCCCTCTGGGGAGCAACACTAGCCAACCTAACCTGCCTCCAACAAACAGATTTAAAATCCCTAATCGCATACTCATCCGTCAGCCACATGGGGCTAGTTATCGCCGCAATCATAATTCAAACACAATGAAGTCTGTCAGGCGCCATAGCCCTAATAATCGCCCACGGATTCACTTCCTCAGCACTTTTCTGCTTAGCCAACACCACCTATGAACGAACTAAAACCCGAATTATAATCCTAACACGAGGTTTCCACAACATCCTGCCAATACTTACAACCTGATGACTACTGACCAACCTAATAAACATCGCAACCCCCCCCAGCATAAACTTTACCGGAGAACTGCTAATTGCATCATCACTATTCAACTGGTGCCCCACAACAATTATCATATTCGGACTATCAATACTTATTACAGCATCATACTCATTACACATATTTCTATCAACACAAATAAACTCACCACTATTAAGTACAATCACAGAGCCAACACACTCACGCGAACATCTCCTTATAGCACTACATATCGTCCCACTAATCCTAATCTCACTAAAACCAGAATTAGTAATCTTACCATGGAGCTACAGTGGCTGTAAAACAAGTGAAGAGATGTAGTAAAAACCATTTGGCATCACGGCAAAGCTTCTGGGCAGAACTAAATGTAGCACGTCTTGACCATAACAATGTGGTACACATAGTAGCTGCTAGCACATGTACCCCTACTAGTCAGGATAGTTTGGGTACCATAATTATGGAATATGCAGGTAATTGCACTCTACATCACATTATCTAT------GGTTATTTAACAGGAAATAATGATGGCCTTAAATGTGACCATGGGTTTTTGAGTACAGCTCAGGCTGTCATTTACTCCTATGATATTGTGGCAGGATTAATGTTTCTCCATTCTCAGTTAATTGTGCATCTGGATTTAAAACCTGCTAACATATTCATAACAGAACATAATGTTTGTAAGATTGGAGACTTTGGATGCTCCCAAAAGCTAGAAGATAGAAAATCTTCAGGACTATATCTTTGTCATCAAGGGGGAACATACACACATCGTGCTCCTGAACTTCTTA"/>
                        <sequence id="seq_Hierophis_gemonensis1" taxon="Hierophis_gemonensis" totalcount="4" value="TCCACTATACAGCCAATATCAACTTAGCCTTCTCATCAATTGTCCATATTACACGCGACGTACCATACGGATGAATCATACAAAACCTCCACGCAATCGGCGCATCCATATTCTTTATCTGTATCTACATCCATATCGCACGGGGGCTCTACTACGGGTCTTACCTTAATAAAAACGTATGACTATCAGGAACCACCCTAATAATCATCCTCATAGCAACAGCCTTCTTCGGATACGTACTACCATGAGGACAAATATCATTCTGAGCTGCAACAGTAATCACCAACCTACTAACAGCTATCCCCTATATTGGCACAGCACTAACCACCTGACTCTGAGGTGGATTCTCAATCAACGACCCCACCCTAACCCGATTCTTTGCCCTACACTTCATCCTGCCCTTCACCATCATCTCAATATCATCAATCCACATCATACTCCTCCACACTGAAGGCTCCAGCAACCCACTCGGAACAAACTCAGATATTGATAAAATCCCATTTCACCCATACCACTCCTACAAAGACACCCTCATACTAACCGTTATAATCACCANNNNNNNNNNNNNNNNNNNNNNNNNNNNNNGATCCTACCCACCACAAAAACGGACATCTTCCTGCCATTCATCATTCTTGCCCTATGGGGAGCAACACTAGCCAACCTAACCTGCCTTCAACAAACAGACCTAAAGTCCCTAATCGCATACTCCTCAATTAGTCACATAGGATTGGTTATTGCCGCAATTCTAATCCAAACTCAATGAAGCCTATCTGGCGCCATAGCCCTCATAATCGCCCACGGATTTACATCCTCAGCACTATTCTGCTTAGCCAACACCACCTACGAACGAACTAAAACCCGTATTATAATCCTAACACGGGGATTCCACAATATTCTGCCAATACTCACAACCTGATGACTACTAACCAACCTAATAAATATTGCAACCCCCCCCAGCATAAACTTTACCGGAGAACTGCTAATTGCATCATCATTGTTCAACTGATGTCCCACAACAATCATCATATTCGGACTATCTATACTTATTACGGCATCATACTCACTTCACATATTCCTATCAACACAGATAAACGCACCACTACTAAACATAACAACACAACCAACACACTCACGAGAACATCTCCTCATAACACTTCACATCACCCCCCNNNNNNNNNNNNNNNNNNNNNNNNNNNNNNNNNNNNTACCATGGAGCTACAGTGGCTGTAAAACAAGTGAAGAGATGTAGTAAAAACCATTTGGCATCACGGCAAAGCTTCTGGGCAGAACTAAATGTAGCACGTCTTGACCATAACAATGTGGTACACATAGTAGCTGCTAGCACATGTACCCCTACTAGTCAGGATAGTTTGGGTACCATAATTATGGAATATGCAGGTAATTGCACTCTACATCACGTTATCTATGGGACTGGTTATTTAACAGGAAATAATGATAGCCTTAAATGTGACCATGGGTTTTTGAGTACAGCTCAGGCTGTCATTTACTCCTATGATATTGTGGCAGGATTAATGTTTCTCCATTCTCAGTTAATTGTGCATCTGGATTTAAAACCTGCTAACATATTCATAACAGAACATAATGTTTGTAAGNNNNNNNNNNNNNNNNNNNNNNNNNNNNNNNNNNNNNNNNNNNNNNNNNNNNNNNNNNNNNNNNNNNNNNNNNNNNNNNNNNNNNNNNNNNNNNNNNNNNNNNNNN"/>
                        <sequence id="seq_Hierophis_viridiflavus1" taxon="Hierophis_viridiflavus" totalcount="4" value="TCCACTATACAGCCAATATCAATCTAGCCTTCTCATCAATCGTCCATATTACACGTGACGTCCCATACGGATGAATCATACAAAATCTTCACGCAATCGGCGCATCTATATTCTTTATCTGTATCTACATCCACATCGCACGTGGACTCTACTACGGATCCTACCTCAATAAAAACGTATGGCTATCAGGCACCACCCTAATAATTATCCTTATGGCAACAGCCTTCTTCGGCTACGTACTGCCATGAGGGCAAATATCATTCTGAGCCGCAACAGTAATCACTAACCTACTAACAGCTATCCCATATATTGGCACAGCGCTAACCACATGACTATGGGGGGGCTTCTCAATCAACGACCCCACCTTAACCCGATTCTTTGCCCTACATTTCATCCTACCCTTCACCATCATCTCACTATCATCAATCCACATCATGCTTCTCCATACTGAAGGCTCCAGCAACCCCCTAGGAACAAACTCAGACATTGATAAAATCCCATTCCACCCATACCACTCCTACAAAGACACCCTCATACTAACCATCATAATCACCGNNNNNNNNNNNNNNTCATTCGAATAATACAAATCCTGCCAACCACAAAAACAGACATTTTCCTTCCATTCATTATTCTTGCCCTATGAGGGGCCACACTGGCCAACCTAACCTGCCTTCAACAAACAGACCTAAAATCACTAATCGCATATTCCTCAATCAGTCACATAGGGTTAGTTATTGCCGCAATTCTGATCCAAACACAATGAAGCCTATCTGGCGCCATAGCCCTCATAATCGCTCACGGGTTTACATCCTCAGCACTCTTCTGCCTAGCTAACACCACTTATGAACGAACTAAAACCCGCATTATAATTCTAACGCGAGGATTCCACAATATCCTACCAATACTCACAACCTGATGATTACTGACTAACCTAATAAACATTGCAACCCCCCCAAGCATAAACTTTACCGGAGAACTACTAATTGCATCATCGCTGTTTAACTGATGCCCCACAACAATCATTATATTCGGTCTATCCATACTTATCACGGCATCATACTCACTACACATATTTTTATCAACACAAATAAACACACCACTACTAAATATAACAACACAACCAACACACTCACGAGAACACCTCCTAATAACACTTCACATCACCCCCCTAGCCCTAATCTCACTAAAACCAGAGTTAGTTATTTTACCATGGAGCTACAGTGGCTGTAAAACAAGTGAAGAGATGTAGTAAAAACCATTTGGCATCACGGCAAAGCTTCTGGGCAGAACTAAATGTAGCACGTCTTGACCATAACAATGTGGTACACATAGTAGCTGCTAGCACATGTACCCCTACTAGTCAGGATAGTTTGGGTACCATAATTATGGAATATGCAGGTAATTGCACTCTACATCACGTTATCTATGGGACTGGTTATTTAACAGGAAATAATGATAGCCTTAAATGTGACCATGGGTTTTTGAGTACAGCTCAGGCTGTCATTTACTCCTATGATATTGTGGCAGGATTAATGTTTCTCCATTCTCAGTTAATTGTGCATCTGGATTTAAAACCTGCTAACATATTCATAACAGAACATAATGTTTGTAAGNNNNNNNNNNNNNNNNNNNNNNNNNNNNNNNNNNNNNNNNNNNNNNNNNNNNNNNNNNNNNNNNNNNNNNNNNNNNNNNNNNNNNNNNNNNNNNNNNNNNNNNNNN"/>
                        <sequence id="seq_jes5671" taxon="Philothamnus_thomensis " totalcount="4" value="TTCATTATACAGCCAACATTAACCTAGCCTTTTCATCCATTATCCACATCATACGAGATGTTCCATATGGGTGAACTATACAAAACCTTCACGCAATCGGAGCATCTCTATTCTTTATTTGCATCTACACCCATATCGCACGGGGCCTCTACTACGGATCCTACCTTAACAAAAGCGTTTGACTATCAGGAACTATATTATTAATCACCCTAATAGCAACAGCTTTCTTTGGTTATGTCTTACCATGAGGACAAATATCGTTCTGAGCAGCAACCGTAATCACTAACCTCCTAACAGCCGTACCATATATTGGTACAATACTAACCACCTGACTATGAGGCGGTTTCTCAATTAATGACCCCACCCTGACACGATTCTTCGCCCTTCACTTCATTCTCCCATTCGCTATTATCTCACTATCCTCTATCCACATCATACTTCTACACACAGAAGGCTCTAGTAACCCCCTGGGAACAAACTCAGATATCGATAAAATCCCATTTCACCCCTATCACTCCCACAAAGACATTCTAATACTTACTATTCTACTCACCC????????????????????????????????????????????????????????????????????????????????????????????????????????????????????????????????????????????????????????????????????????????????????????????????????????????????????????????????????????????????????????????????????????????????????????????????????????????????????????????????????????????????????????????????????????????????????????????????????????????????????????????????????????????????????????????????????????????????????????????????????????????????????????????????????????????????????????????????????????????????????????????????????????????????????????????????????????????????????????????????????????????????????????????????????????????????????????????????????????????????????????????????????????????????????????????????????????????????????????????????????????????????????????????????????????????????????????????????????????????????????????????????????????????????????????????????????????????????????????????????????????????????????????????????????????????????????????????????????????????????????????????????????????????????????????????????????????????????????????????????????????????????????????????????????????????"/>
                        <sequence id="seq_jes5921" taxon="Hapsidophrys_principis " totalcount="4" value="TCCACTACACAGCTAATATTAACCTTGCCTTCTCATCCATCATCCACATCACACGAGATGTACCATACGGATGAACAATACAAAATCTTCACGCAATCGGAGCATCCATTTTCTTTATCTGTATCTACGCCCACATCGCACGTGGCCTATACTATGGGTCCTACCTTAATAAAAATGTCTGACTATCAGGAACAACCCTACTAATTATCCTAATAGCAACAGCCTTCTTTGGATACGTACTACCATGAGGACAAATATCATTCTGAGCAGCAACCGTAATCACGAACCTATTAACAGCCGTACCATATATTGGCACAACCCTAACTACCTGACTCTGAGGGGGCTTCTCAATTAACGACCCCACCCTAACCCGATTCTTTGCCCTACACTTTATCCTTCCATTTACCATTATCTCACTATCCTCCATCCATATCATACTTCTTCATACAGAAGGATCAAGCAACTCACTAGGAACAAACTCAGACATTGATAAAATCCCATTTCACCCATATCACTCCCACAAAGATATCCTAATACTCACTATTATACTCACCA????????????????????????????????????????????????????????????????????????????????????????????????????????????????????????????????????????????????????????????????????????????????????????????????????????????????????????????????????????????????????????????????????????????????????????????????????????????????????????????????????????????????????????????????????????????????????????????????????????????????????????????????????????????????????????????????????????????????????????????????????????????????????????????????????????????????????????????????????????????????????????????????????????????????????????????????????????????????????????????????????????????????????????????????????????????????????????????????????????????????????????????????????????????????????????????????????????????????????????????????????????????????????????????????????????????????????????????????????????????????????????????????????????????????????????????????????????????????????????????????????????????????????????????????????????????????????????????????????????????????????????????????????????????????????????????????????????????????????????????????????????????????????????????????????????????"/>
                        <sequence id="seq_jes6211" taxon="Philothamnus_dorsalis-girardi" totalcount="4" value="TCCACTATACAGCCAACATTAACCTCGCCTTTTCATCCATTATCCACATCATACGAGATGTCCCATATGGATGAACCATACAAAACCTTCACGCAATCGGAGCATCCATATTCTTCATCTGCATCTATACCCACATCGCACGAGGACTCTACTACGGATCCTATCTTAACAAAAGCGTTTGACTATCAGGAACCACGCTATTAATCACCCTAATAGCAACAGCTTTCTTTGGTTATGTCCTACCATGAGGACAAATATCATTCTGAGCAGCAACTGTAATCACTAACCTCCTAACAGCAGTACCGTATATCGGTACAACATTAACTACCTGGTTGTGGGGTGGTTTCTCAATTAATGACCCCACCTTGACACGATTTTTCGCCCTCCACTTCATCCTCCCATTCGTTATCATCTCACTATCCTCCATCCACATCATACTTCTACATACAGAAGGCTCTAGTAACCCCCTCGGAACAAACTCAGATATCGATAAAATCCCATTTCACCCATATCTCTCCCATAAAGATATTCTAATACTTACTATTCTATTCACCC????????????????????????????????????????????????????????????????????????????????????????????????????????????????????????????????????????????????????????????????????????????????????????????????????????????????????????????????????????????????????????????????????????????????????????????????????????????????????????????????????????????????????????????????????????????????????????????????????????????????????????????????????????????????????????????????????????????????????????????????????????????????????????????????????????????????????????????????????????????????????????????????????????????????????????????????????????????????????????????????????????????????????????????????????????????????????????????????????????????????????????????????????????????????????????????????????????????????????????????????????????????????????????????????????????????????????????????????????????????????????????????????????????????????????????????????????????????????????????????????????????????????????????????????????????????????????????????????????????????????????????????????????????????????????????????????????????????????????????????????????????????????????????????????????????????"/>
                        <sequence id="seq_JM014421" taxon="Crotaphopeltis hotamboeia" totalcount="4" value="TTCACTATACAGCAAACATCAACATTGCCTTTACATCCGTTATTCATATATCACGAGATGTCCCATACGGATGGATCATACAAAACCTCCATGCAATCGGCGCATCCATATTCTTCATCTGCATCTATATTCACATTGCACGGGGACTTTATTACGGATCATATCTAAATAAAAATGTTTGACTATC??GAACCACCTTATTATTTATTCTCATAGCTACAGCATTCTTTGGATATGTACTGCCATGAGGACAAATATCATTCTGAGCAGCAACAGTAATTACCAACCTACTAACTGCAGTACCATACATCGGCACTACCCTAACAACATGKTTATGRGGCGGATTCTCAATTAACGACCCAACCTTAACCCGATTTTTCGCCCTACACTTCATTCTCCCATTCGCTATCCTTTCAATATCTTCAATTCACATTATACTATTACACACAGAGGGCTCTAGCAACCCACTAGGGACCAACTCAGATATCGATAAAATACCATTTCACCCCTATCACTCCCACAAGGACATTCTAATACTAACCACTATAATCACC?AGGCGGTTATGGTKTWATTCGCCTATCACAAATTCTACCAACCACAAAAACAGACCTATTCCTACCACTCATTGTTCTAGCTATGTGGGGGGCAACACTAGCCAATCTAACCTGCCTACAACAAACAGACTTAAAATCACTCATCGCATACTCTTCTATTAGCCACATGGGACTAGTCATCGCCGCTATCATAATCCAAACACAATGAAGCCTATCCGGAGCAATAGCCCTCATAATCGCCCACGGATTTACCTCCTCATCACTATTCTGCCTAGCAAACATAACCTACGAACGAACCAAGACCCGAATTTTAATCTTAACACGGGGGTTTCACAGCATCTTACCAATACTGACAATTTGATGACTCATAACTAACCTAATAAACATTGCAACCCCGCCGAGCATAAACTTCACAGGAGAACTACTAATTGCATCCTCCCTTTTCAACTGATGCCCAACAACAATTATTTTATTCGGACTATCAATACTAATCACAGCACTATACGCCCTACACATATTTCTTTCAACACAAATGAACACCCCCCAAATAAACACAACAGTACACCCAACGCACACACGAGAACACCTAATCATAATACTACACATTACACCATTAATTCTAATATCCCTAAAACCAGAACTAGTAATC?TACCATGGAGCTACAGTGGCTGTAAAACAAGTGAAGAGATGTAGTAAAAACCATTTGGCATCACGGCAAAGCTTCTGGGCGGAACTAAATGTAGCACGTCTTGACCATAACAATGTGGTACACATAGTAGCTGCTAGCACATGTACCCCTACTGATCAGGATAGTTTGGGTACCATAATTATGGAATATGTAGGTAATTGCACTCTACATCATGTTATCTATGGGACTGGTTATTTAACAGGAAATAATGATGGCCTTAAATGTGACCATGGGTTTTTAAGTACAGCTCAGGCTGTCATTTACTCCTGTGACATTGTGGCCGGATTAATATTTCTCCATTCTCAGTTAATTGTGCATCTGGATTTAAAACCTGCTAACATATTCATAACAGAACATAATGTTTGCAAGATTGGAGACTTTGGATGCTCCCAAA?????????????????????????????????????????????????????????????????????????????????"/>
                        <sequence id="seq_MBUR014941" taxon="Philothamnus_semivariegatus 2" totalcount="4" value="TCCACTAHACAGCCAACATCAATCTAGCCTTTTCATCTATTGTACATATCACACGAGATGTCCCACACGGGTGGATCATACAAAACCTTCATGCAATCGGAGCATCAATATTCTTCATCTGTATCTACATCCACATCGCACGAGGRCTTTACTACGGATCTTACCTCAACAAAAGTGTRTGATTATCAGGGACTGCCCTTTTAATTACCCTTATAGCAACAGCYTTCTTTGGCTACGTCTTTCCTTGAGGACAAATATCATTCTGAGCAGCAACBGTAATTACCAACCTACTRACAGCCGTACCYTATATCGGCACAACACTAACCAMWTGATTRTGGGGGGGGTTCTCAATTAATGACCCCACCCTAACACGATTNTTTGCCCTYCAHTTTATCCTTCCATTCGCCATTATCTCNWTATCCTCYNTCCMCATTATACTSTTACACACAGAAGGKTCTAGHAACCCNCTGGGAACAAACTCAGAMATSGATAAAATKCCATTCCACCCATANCACTCACACAAAGACATTCTAATACTCACCATTCTATTTACCGGGGCGGATACGGCATTATCCGGATAATACAAATCCTACCAACAACAAAAACTGACTTCTTCCTACCATTTATTATTCTAGCCATCTGAGGCGCCACACTAGCCAACCTCACATGCCTACAACAAACAGACCTAAAATCACTTATCGCATACTCCTCTATTAGCCACATGGGCCTAGTAATTGCTGCCATCATAATTCAGACGCAATGAAGCTTATCGGGAGCAATAACCCTAATAATCGCCCACGGGTTTACCTCCTCAGCACTATTTTGTCTAGCCAACACCACCTACGAACGAACTAAAACCCGTATTATGACACTCACACGAGGATTCCACAATATCCTGCCAATACTTACAACCTGATGACTGCTAACAAACCTAATAAACATTGCAACCCCACCAAGTATTAATTTTACCGGAGAACTACTAATTGCATCCTCCCTATTCAACTGATGCCCAACAACACTTATTCTATTTGGTCTATCAATACTTATTACGGCATCCTACTCTCTACACATATTCTTATCAACACAAACAGGCACTCCACTATTAAACACAACAACATATCAAACACACACCCGAGAACACCTGCTTATAACACTCCACATCATTCCACTAATACTTATCTCTCTTAAACCAGAACTAATCATA-TACCATGGAGCTACAGTGGCTGTAAAACAAGTGAAGAGATGTAGTAAAAACCATTTGGCATCACGACAAAGCTTCTGGGCAGAATTAAATGTAGCACGTCTTGACCATAACAACGTGGTACACATAGTAGCTGCTAGCACATGTACTCCTACTAGTCAGGATAGTTTGGGTACCATAATTATGGAATATGCAGGTAATTGCACTCTACATCATGTTATCTATGGGACTGGTTATTTAACAGGAAATAATGATGGCCTTAAATGTGACCATGGGTTTTTGAGTACAGCTCAGGCTGTCATTTACTCCTGTGATATTGTGGCAGGATTAATGTTTCTCCATTCTCAGTTAATTGTGCATCTGGATTTAAAACCTGCTAACATATTCATAACAGAACATAACGTTTGTAAGATTGGAGACTTTGGATGCTCCCAAAAGCTAGAAGATAGCAAATCTTCAGGACTACATCTTTGTCATCAAGGGGGAACATACACACATCGTGCTCCTGAACTTCTTA"/>
                        <sequence id="seq_MBUR031791" taxon="Philothamnus_nitidus" totalcount="4" value="????????????????????????????????????????????????????????????????????????????????????????????????????????????????????????????????????????????????????????????????????????????????????????????????????????????????????????????????????????????????????????????????????????????????????????????????????????????????????????????????????????????????????????????????????????????????????????????????????????????????????????????????????????????????????????????????????????????????????????????????????????????????????????????????????????????????????????????????????????????GGCGGATACGGCATTATCCGAATAATACAAATTCTACCAACAACAAAAACCGACCTCTTCCTACCATTCATTGTCCTCGCCATCTGGGGAGCCACACTAGCCAACCTCATCTGCCTACAACAAACAGACCTAAAATCCCTCATCGCATACTCTTCCATTAGCCACATAGGTCTAGTAATCGCTGCCATCATAATTCAAACACAATGAAGCCTATCAGGAGCAATAACCTTAATAATCGCCCACGGATTTACCTCCTCAGCACTATTCTGCCTAGCTAACACCACCTATGAACGAACTAAAACCCGTATCTTGACACTCACACGGGGGTTTCACAATATCCTACCTATACTCACAACCTGGTGGCTACTGACAAACCTAATAAATATTGCAACCCCACCAAGTATTAACTTCACAGGAGAATTACTAATTGCATCCTCATTATTCAACTGATGCCCAACAACAATTATTCTATTCGGCCTATCAATACTAATTACAGCATCATATTCCCTCCACATATTCTTATCAACACAGACAGGCACACCACTACTAAATACAACAACACATCAAACACACACCCGAGAACACCTACTTATAACACTCCACATTATCCCACTAATACTGATTTCCCTTAAACCTGAACTAGTCATA?TACCATGGAGCTACAGTGGCTGTAAAACAAGTGAAGAGATGTAGTAAAAACCATTTGGCATCACGACAAAGCTTCTGGGCAGAACTAAATGTAGCACGTCTTGACCATAACAATGTGGTACACATAGTAGCTGCTAGCACATGTACTCCTACTAGTCAGGATAGTTTGGGTACCATAATTATGGAATATGCAGGTAATTGCACTCTACATCATGTTATCTATGGGACTGGTTATTTAACAGGAAATAATGATGGCCTTAAATGTGACCATGGGTTTTTGAGTACAGCTCAGGCTGTCATTTACTCCTGTGATATTGTGGCAGGATTAATGTTTCTCCATTCTCAGTTAATTGTGCATCTGGATTTAAAACCTGCTAACATATTCATAACAGAACATAACGTTTGTAAGATTGGAGACTTTGGATGCTCCCAAAAGCTAGAAGATAGCAAATCTTCAGGACTACATCTTTGTCATCAAGGGGGAACATACACACATCGTGCTCCTGAACTTCTTA"/>
                        <sequence id="seq_MBUR034811" taxon="Philothamnus_carinatus_2" totalcount="4" value="TTCACTATACAGCTAATATCAATCTAGCCTTTTCATCTATTGTTCACATCACACGAGATGTCCCCTATGGATGAACCATACAGAATCTTCATGCAATTGGAGCCTCCATATTCTTTATTTGTATCTATATTCACATCGCACGAGGACTTTACTACGGATCTTACCTTAATAAAGGTGTATGACTATCAGGAACCACCCTTTTAATTACCCTGATAGCAACAGCCTTCTTTGGTTATGTCTTACCCTGAGGACAAATATCTTTCTGAGCAGCAACGGTAATCACCAATCTTCTAACAGCTGTACCTTATATTGGCACAACACTAACCACCTGACTATGGGGCGGCTTCTCAATTAACGACCCCACCCTTACCCGATTTTTTGCCCTTCACTTTATTCTTCCATTTGCCATTATCTCTCTATCCTCTATTCACATTATACTCCTACACACAGAGGGGTCTAGTAACCCACTTGGAACAAACTCAGACATTGACAAAATCCCATTTCACCCCTACCACTCCCACAAAGACATCTTCATACTAACCCTTCTATTAACCC?GGGGGATACGGCATTATTCGAATAATACAAATTTTACCAGTAACAAAAACAGACCTATTCCTCCCATTTATTATTCTTGCTATCTGGGGCGCCACACTAGCTAATCTTACTTGCCTACAACAAACAGACCTTAAATCCCTTATTGCATACTCCTCTGTCAGCCACATAGGCCTAGTAATCTCTGCTATTATAATCCAAACACAATGAAGCCTGTCAGGAGCAATAGCTCTAATAATCGCCCACGGATTCACCTCCTCAGCACTATTCTGCCTGGCTAACACTACCTATGAACGAACCAAAACCCGTATTATAACACTCACACGAGGATTCCATAACATCTTACCAATACTAACAACCTGATGACTACTAACAAACCTAATAAATATTGCAATCCCACCAAGCATGAACTTCACAGGGGAATTACTAATCATAACCTCATTATTCAACTGATGCCCAACAACAATTATCCTACTTGGACTATCTATACTTATCACAGCATCCTACTCCCTACACATGCTTCTATCAACACAAACAGGCACACCCCTACTAAACACAACAACACACCAAACACACACACGAGAACACCTCCTTATAACACTCCACATCATCCCATTAATACTAATCTCCATTAAACCAGAATTAGTTATT?TACCATGGAGCTACAGTGGCTGTAAAACAAGTGAAGAGATGTAGTAAAAACCATTTGGCATCACGACAAAGCTTCTGGGCAGAACTAAATGTAGCACGTCTTGACCATAACAATGTGGTACACATAGTAGCTGCTAGCACATGTACTCCTACTAGTCAGGATAGTTTGGGTACCATAATTATGGAATATGCAGGTAATTGCACTCTACATCATGTTATCTATGGGACTGGTTATTTAACAGGAAATAATGATGGCCTTAAATGTGACCATGGGTTTTTGAGTACAGCTCAGGCTGTCATTTACTCCTGTGATATTGTGGCAGGATTAATGTTTCTCCATTCTCAGTTAATTGTGCATCTGGATTTAAAACCTGCTAACATATTCATAACTGAACATAACGTTTGTAAGATTGGAGACTTTGGATGCTCCCAAAAGCTAGAAGATAGCAAATCTTCAGGACTACATCTTTGTCATCAAGGGGGAACATACACACATCGTGCTCCTGAACTTCTTA"/>
                        <sequence id="seq_MBUR080971" taxon="Philothamnus_dorsalis-girardi" totalcount="4" value="TYCMCTWH?CAGCCAACATTAACYT?GCCTTTTCATCCATTTHTCACATCATACGAGATTTCCC?TACGGGTGAACCHTACAAAACCTTCA?GCAATCGGAGCATCCHTAWTCTTYATYTGDATCTACAMCCACATCGCACGAGGCCTYTACTACGGDTCCTATCTTAACAAAAVCGT?TGACTATCAGGAACCACSCTHCTAATTACCCTAATAGCAACAGCTTTCTTTGGTTATGTCCTACCATGGGGACAAATATCATTCTGAGCAGCAACTGTAATCACTAACCTCCTAACAGCAGTACCGTATATTGGTACAACACTAACTACCTGGTTATGAGGCGGTTTCTCAATTAATGACCCCACCCTGACACGATTTTTCGCCCTCCACTTCATTCTCCCATTCGCTATTATCTCACTATCCTCAATCCACATCATACTTCTACACACAGAAGGCTCTAGTAACCCCCTCGGAACAAACTCAGATATCGATAAAATCCCATTTCACCCCTATCACTCCCATAAAGATGTCCTAATACTTACTATTCTATTCACCC???CGGATACGGAATTATTCGTATAACACAAATCCTACCAACAACAAAAACAGACCTCTTCTTACCATTTATTGTTCTCGCCATTTGAGGAGCCACACTTGCCAACCTCACCTGCTTACAACAAACAGACCTAAAATCCCTTATCGCATACTCCTCCGTCAGTCATATGGGTCTAGTAATCGCTGCCATTATAATTCAAACACAATGAAGCTTATCAGGAGCAATAGCCTTAATAATCGCCCATGGATTCACCTCATCAGCACTATTCTGCCTAGCTAACACCACCTATGAACGAACTAAAACCCGTATTATAGCACTCACACGAGGCTTCCACAATATTTTACCAATACTTACAACCTGGTGACTATTAACCAACCTAATAAACATCGCAACCCCACCAAGTATAAACTTCACTGGAGAGCTACTAATCGCATCCTCACTATTCAACTGATGTCCAACAACAATCATCCTATTTGGCTTATCAATGCTAATTACAGCATCTTATTCACTTCACATATTCTTATCAACACAAATGGGCTCACCCACCATAAACACAATAACACACCAATCACACACCCGAGAACACCTACTTTTAACACTCCACCTTATCCCACTCATATTAATCTCCCTTAAACCTGAATTAGTAATC?TACCATGGAGCTACAGTGGCTGTAAAACAAGTGAAGAGATGTAGTAAAAACCATTTGGCATCACGACAAAGCTTCTGGGCAGAACTAAATGTAGCACGTCTTGACCATAACAATGTGGTACACATAGTAGCTGCTAGCACATGTACTCCTACTAGTCAGGATAGTTTGGGTACCATAATTATGGAATATGCAGGTAATTGCACTCTACATCATGTTATCTATGGGACTGGTTATTTAACAGGAAATAATGATGGCCTTAAATGTGACCATGAGTTTTTGAGTACAGCTCAGGCTGTCATTTACTCCTGTGATATTGTGGCAGGATTAATGTTTCTCCATTCTCAGTTAATTGTGCATCTGGATTTAAAACCTGCTAACATATTCATAACAGAACATAACGTTTGTAAGATTGGAGACTTTGGATGCTCCCAAAAGCTAGAAGATAGCAMATCTTCCGGACTACATCTTTGTCATCAAGGGGGAACATACACACATCGTGCTCCTGAACTTCTTA"/>
                        <sequence id="seq_MBUR082061" taxon="Philothamnus_heterodermus" totalcount="4" value="TTCMWTA??CAGCCMACATTAATTT?GCCTTTTCATCCATTGTKCACATC???CGAGATGTBCCYTATGGATGACTTTTACAAAATATTCATGCAATCGGAGCYTCCCTATTCTTTATTTGVATCTACATCCACATTGCACGTKGCTCYTACTATGGGTCTTACCTCAATAAAAACGTATGGCTATCAGGAACCACCCTTTTAATTCTCCTAATAGCAACAGCCTTCTTTGGCTATGTCCTACCATGAGGACAAATGTCATTCTGGGCAGCAACAGTAATTACCAACCTCCTAACAGCTGTACCCTATATTGGTACAACACTCACTACTTGACTCTGGGGTGGTTTTTCAATTAACGATCCCACCCTTACTCGATTCTTTGCCCTCCACTTTATCCTTCCATTTACTATCATTTCATTATCCTCTATTCACATTATACTTCTACACACAGAGGGCTCTAGCAACCCACTTGGAACAAATTCAGACATTGATAAAATTCCATTTCACCCCTATCACTCCCACAAAGATATCCTAATACTTACCATTCTATTTACCAGGGCGGATACGGCATCATTCGAATAATACAAATTATACCAATTATAATAACGGATCTATTCATACCATTCATTATTCTTGCCATCTGAGGCGCCACATTAGCTAACCTAACCTGCCTACAACAGACAGACCTAAAGTCTCTCATTGCATACTCTTCTATTAGTCATATAGGCCTAGTAATCTCTGCTATTATAATTCAAACACAATGAAGTCTATCGGGAGCAATAGCCCTAATAATTGCCCACGGATTCACCTCATCAGCTTTATTCTGCCTAGCTAACACCACCTACGAACGAACTAAAACCCGTATTATAGCACTTACACGAGGATTTCATAATATCTTACCCATATTAACAATTTGATGATTACTAACAAATCTAATAAACATCGCAATTCCACCAAGTATAAACTTTACGGGAGAATTACTAATTGCAACCTCGATGTTCAACTGATGCCCAACAACAATTATCTTATTCGGACTATCTATGCTTATTACAGCGGCTTACTCCCTACATATATTCCTATCAACACAAACAGGCACCTCCTTACTAAACATAACAACACATCAAACACACACACGAGAACACCTTCTTATAACACTTCACATCACCCCACTAATACTTATCTCTTTTAAGCCAGAACTAATCATC?TACCATGGAGCTACAGTGGCTGTAAAACAAGTGAAGAGATGTAGTAAAAACCATTTGGCATCACGACAAAGCTTCTGGGCAGAACTAAATGTAGCACGTCTTGACCATAACAATGTGGTACACATAGTAGCTGCTAGCACATGTACTCCTACTAGTCAGGATAGTTTGGGTACCATAATTATGGAATATGCAGGTAATTGCACTCTACATCATGTTATCTATGGGACTGGTTATTTAACAGGAAATAATGATGGCCTTAAATGTGACCATGGGTTTTTGAGTACAGCTCAGGCTGTCATTTACTCCTGTGATATTGTGGCAGGATTAATGTTTCTCCATTCTCAGTTAATTGTGCATCTGGATTTAAAACCTGCTAACATATTCATAACAGAACATAACGTTTGTAAGATTGGAGACTTTGGATGCTCCCAAAAGCTAGAAGATAGCAAATCTTCAGGACTACATCTTTGTCATCAAGGGGGAACATACACACATCGTGCTCCTGAACTTCTTA"/>
                        <sequence id="seq_MBUR85741" taxon="Crotaphopeltis_hotamboeia" totalcount="4" value="???????????????????????????????????????????????????????????????????????????????????????????????????????????????????????????????????????????????????????????????????????????????????????????????????????????????????????????????????????????????????????????????????????????????????????????????????????????????????????????????????????????????????????????????????????????????????????????????????????????????????????????????????????????????????????????????????????????????????????????????????????????????????????????????????????????????????????????????????????????GGGTGGTTACGGTATTATTCGCCTATCACAAATCCTACCAACCACAAAAACAGACCTATTCCTACCATTTATCATTCTAGCTATATGGGGGGCAACACTAGCCAATCTAACCTGCCTACAACAAACAGACTTAAAATCACTCATCGCATACTCCTCTATTAGCCATATAGGGCTAGTTATCGCTGCTATCATAATTCAAACACAATGAAGCCTATCCGGAGCAATAGCCCTCATAATTGCCCACGGATTTACCTCCTCATCACTGTTCTGCTTAGCAAACATAACCTATGAACGAACCAAAACCCGAATCTTAATCTTAACACGAGGGTTTCACAATATCCTACCAATACTGACAGTTTGATGGCTTATAGCCAACCTAATAAACATTGCAACCCCACCAAGCATAAACTTCACAGGAGAACTACTAATTGCATCCTCCCTTTTCAACTGATGCCCAACAACAATTATTTTATTTGGCGTATCAATACTAATCACAGCACTATACTCCCTACACATGTTTCTTTCAACACAAATGAACACCCCACAAATAAACACAACAGTACACCCAACGCACACACGAGAACACCTAGTCATGATACTACACATCACACCATTAATCCTAATATCTATAAAACCAGAGCTAGTAATC?????????????ACAGTGGCTGTAAAACAAGTGAAGAGATGTAGTAAAAACCATTTGGCATCACGGCAAAGCTTCTGGGCAGAACTAAATGTAGCACGTCTTGACCATAACAATGTGGTTCACATAGTAGCTGCTAGCACATGTACCCCTACTAATCAGGATAGTTTGGGTACCATAATTATGGAATATGTAGGTAATTGCACTCTACATCATGTTATCTATGGGACTGGTTATTTAACAGGAAATAATGATGGCCTTAAATGTGACCATGGGTTTTTAAGTACAGCTCAGGCTGTCATTTACTCCTGTGATATTGTGGCCGGATTAATATTTCTCCATTCTCAGTTAATTGTGCATCTGGATTTAAAACCTGCTAACATATTCATAACAGAACATAATGTTTGCAAGATTGGAGACTTTGGATGCTCCCAAAAGCTAGAAGATAGCAAATCTTCAAGACTACATCTTTGTCATCAAGGGGGAACATACACACATCGTGCTCCTGAACTTCTTA"/>
                        <sequence id="seq_MOZ14_2981" taxon="Philothamnus_hoplogaster" totalcount="4" value="TCCACTATACAGCCAACATTAACTTAGCCTTCTCATCTATTGTTCATATCACACGAGATGTCCCACATGGGTGGATTATACAAAACCTACATGCAATTGGAGCATCACTATTCTTTATCTGCATTTACATCCACATTGCACGTGGGCTATACTATGGGTCTTATCTTAATAAAAATGTTTGACTATCAGGAACCGCCCTTCTAATTATCCTAATAGCAACAGCCTTCTTTGGATACGTCCTACCATGAGGACAGATATCATTCTGAGCAGCAACAGTAATCACTAATCTATTAACAGCCGTACCATATATTGGTACAACACTAACTACCTGACTTTGAGGTGGTTTCTCAATCAATGACCCCACTCTAACCCGATTCTTCGCCCTTCATTTCATTCTTCCATTTGCTATTATCTCAATATCTTCTATTCACATTATACTTCTTCATACAGAGGGATCTAGCAACCCACTCGGAACAAACTCAGATATTGATAAAATTCCGTTTCACCCCTACCACTCCCATAAAGATATTCTTATACTCACCCTTCTATTCACCCGGGCGGATATGGTATCATTCGAATAATGCAAATTATACCAACAACAAAAACTGATATATTCCTACCATTTATTATTCTTGCCGTATGAGGCGCCACATTAGCTAACCTCACATGCCTACAACAAACAGACCTAAAATCCCTAATCGCATACTCCTCTATCAGTCACATAGGCCTAGTAATCGCTGCCATTATAATTCAAACACAATGAAGTTTATCAGGGGCTATAGCCCTGATAATCTCCCACGGCTTTACCTCATCAGCACTATTCTGCTTAGCTAACACCACCTATGAACGAACCAAAACTCGAATTATAGCACTTACACGTGGATTTCACAATATCTTACCAATACTTACAACCTGATGGTTATTAACTAACCTAATAAATATTGCAACCCCACCAAGTATAAACTTTACTGGGGAACTTATAATCGCATCCTCACTATTTAATTGATGTCCAACAACAATTATTCTGTTTGGATTATCAATACTTATTACAGCATCCTACTCTCTACATATATTTCTAACAACACAAACAGGCACACCCCTCATTAACACAATAACACATCAGACACACACACGAGAACATCTCCTAATAATACTACATATTTTACCCCTAATTTTAATCTCACTTAAACCAGAACTAGTTATTCTACCATGGAGCTACAGTGGCTGTAAAACAAGTGAAGAGATGTAGTAAAAACCATTTGGCATCACGACAAAGCTTCTGGGCAGAACTAAATGTAGCACGTCTTGACCATAACAATGTGGTACACATAGTAGCTGCTAGCACATGTACTCCTACTAGTCAGGATAGTTTGGGTACCATAATTATGGAATATGCAGGTAATTGCACTCTACATCATGTTATCTATGGGACTGGTTATTTAACAGGAAATAATGATGGCCTTAAATGTGACCATGGGTTTTTGAGTACAGCTCAAGCTGTCATTTACTCCTGTGATATTGTGGCAGGATTAATGTTTCTCCATTCTCAGTTAATTGTGCATCTGGATTTAAAACCTGCTAACATATTCATAACAGAACATAATGTTTGTAAGATTGGAGACTTTGGATGCTCCCAAAAGCTAGAAGATAGCAAATCTTCAGTACTACATCTT??????????????????????????????????????????????"/>
                        <sequence id="seq_MTSN104821" taxon="Philothamnus_angolensis" totalcount="4" value="TCCACTACACAGCTAATATCAATCTAGCCTTCTCATCTATCGTTCATATCACACGGGATGTCCCACATGGCTGAATTATACAAAACCTTCATGCTATTGGAGCATCAATATTCTTCATCTGTATATACACACACATCGCACGAGGRCTTTACTACGGATCCTACCTCAACAAAAGCGTATGATTATCAGGAACCACCCTGCTAATTACCCTAATAGCAACAGCTTTCTTTGGCTACGTTCTTCCAT?RGSACAAA??TCRTTYYGAKCKGCMACRGTAATTACCAACCTCCTAACAGCCGTACCCTA?ATCGGCACAACACTAACCACCTGATTGTGAGGCGGATTCTCAAWTAAWRAMCCAACCSTAACACGATTWTTTGCCCTCCACTWTATCCTTCCATTCGCCATTATKTCAKTATCCTCAATTCACATYATACTMTTACACACAGAAGGKTCYAGCAACCCACTAGGAACAAACTCGGATATHGAVAAAATCCCATTCCACCCATACCAC?CCCACAAAGACATTCT?ATACTCA?????????????????????????????????????ATAATACAAATTTTACCCACAACAAAAACTGACCTTTTTCTACCATTCATTATTCTCGCCATTTGAGGGGCCACACTTGCCAACTTCACCTGCCTACAACAAACAGACTTAAAATCCCTCATTGCATACTCCTCCATCAGCCACATGGGCCTAGTAATCGCCGCCATCATGATTCAAACACAATGAAGCCTATCTGGAGCAATAACCCTAATAATCGCCCATGGATTTACCTCATCAGCACTATTCTGCCTAGCAAACACCACCTATGAACGAACTAAAACCCGAATCTTAGCACTCACACGGGGATTTCATAATATTCTACCAATACTTACAACCTGATGACTACTAACAAACCTAATAAATATTGCAACCCCACCAAGTATTAACTTCACAGGAGAACTACTAATTGCGTCCTCATTATTCAACTGATGCCCAACAACAATTATCCTGTTTGGCCTATCAATACTAATCACAGCATCCTATTCCCTCCACATGTTCTTATCAACACAAATGGGCGCACCACTACTAAACACCACAACACATCAAACACACACCCGAGAACACCTACTTATAACACTCCACATTATCCCACTAATTCTAATCTCCCTCAAACCAGAGCTAGTTATA?TACCATG?AGCTACAGTGGCTGTAAAACAAGTGAAGAGATGTAGTAAAAACCATTTGGCATCACGACAAAGCTTCTGGGCAGAACTAAATGTAGCACGTCTTGACCATAACAATGTGGTACACATAGTAGCTGCTAGCACGTGTACTCCTACTAGTCAGGATAGTTTGGGTACCATAATTATGGAATATGCAGGTAATTGCACTCTACATCATGTTATCTATGGGACTGGTTATTTAACAGGAAATAATGATGGCCTTAAATGTGACCATGGGTTTTTGAGTACAGCTCAGGCTGTCATTTACTCCTGTGATATTGTGGCAGGATTAATGTTTCTCCATTCTCAGTTAATTGTGCATCTGGATTTAAAACCTGCTAACATATTCATAACAGAACATAACGTTTGTAAGATTGGAGACTTTGGATGCTCCCAAAAGCTAGAAGATAGCAAATCTTCAGGACTACATCTTTGTCATCAAGGGGGAACATACACACATCGTGCTCCTGAACTTCTTA"/>
                        <sequence id="seq_WC41451" taxon="Philothamnus_angolensis" totalcount="4" value="NNNNNNNNNNNNNTAATATTAATCTGGCCTTTTCATCTATTGTTCATATCACACGAGATGTTCCACATGGCTGAATTATACAAAACCTTCATGCAATTGGAGCATCAATATTCTTCATCTGTATCTACACACACATCGCACGAGGACTTTACTACGGATCCTACCTCAACAAAAGCGTGTGGTTATCAGGAACCACCCTATTAATTACCCTAATAGCAACAGCTTTCTTTGGCTACGTTCTACCATGAGGACAAATATCATTCTGAGCAGCAACTGTAATTACCAACCTCCTAACAGCCGTACCCTACATCGGCACAACACTAACCACCTGGTTATGAGGCGGATTCTCAATTAATGACCCAACCCTAACACGATTTTTTGCCCTCCATTTTATCCTCCCATTCGCCATTATCTCACTATCCTCAATTCACATCATACTCTTACACACAGAGGGTTCCAGCAACCCACTAGGAACAAATTCAGACATCGACAAAATCCCATTCCACCCATACCACACCCACAAAGACATTCTNNTACTCACCATCCTATTTACCCGGGTGGATACGGCATTATCCGAATAATACAAATTTTACCTACGACAAAAACTGACATTTTTCTTCCATTCATTATTCTCGCCATCTGGGGGGCCACACTTGCCAACTTAACCTGCCTACAACAAACAGACTTAAAATCCCTCATTGCATACTCCTCCATCAGCCACATAGGCCTAGTAATCGCTGCCATCATGATTCAAACACAATGAAGCCTATCTGGAGCAATAACCCTAATAATTGCCCACGGATTTACCTCCTCAGCACTATTCTGCCTAGCCAACACCACTTATGAACGAACTAAAACTCGCATCTTAGCACTCACACGAGGATTCCATAATATTCTGCCAATACTCACAACCTGATGACTACTAACTAACCTAATAAATATCGCAACCCCACCAAGTATTAACTTCACAGGAGAACTACTAATTGCTTCCTCATTATTCAACTGATGCCCAACAACAATTATCCTGTTTGGCCTATCAATACTAATTACAGCATCCTATTCCCTCCACATATTCTTATCTACACAAATGGGCACACCAATATTAAACACAACAACACATCAAACACACACCCGAGAACACCTACTTATAACACTCCACATTATCCCACTAATACTAATCTCCCTCAAACCAGAACTAGTTATA?----------------------------------------------------------------------------------------------------------------------------------------------------------------------------------------------------------------------------------------------------------------------------------------------------------------------------------------------------------------------------------------------------------------------------------------------------------------------------------------------------------------------------------"/>
                        <sequence id="seq_MOZ14_2531" taxon="Philothamnus_angolensis" totalcount="4" value="THCANNANANAGNNAAWAWTNANNTNGCCTTTNNATNNATTGTNNNNATCNNACGNGNNGTTCCNNATGGCGGAATNNNNCAAANNCTTCANNNNNNNNNNNNNNNNNNNNNNNNNNNNNNNNNNNNNNNNNNNNNNNNNNNNNNNNTTTNTNTNTGGNCCTACCTCAACAAAACCGTATGACTATCAGGAACCHCCCTTTTAATTNCCCTARKAGCAACAGCTTTTTTTGGHTNNGNNNNNNNNNNNNNNCAAATATCATTCTGNGCAGCAACTGTAATTNCCAACCTCCTAACAGNCGTANCCTNNATNGGCACAACACTAACCACTTGGTTATGAGGCGGATTCTCAATTAATGNCCCAACCCTAACACGATTCTTTGCCCTGCATTATATCCTTCCATTCGCCAGTATTTCACTATCCTCAATTCACATCATACTCTTACATACAGAGGGTTCCCGCACCCCACTAGGAACAAATTCAGATATCGACAAAATCCCATTCCCCTCATACCACACCCACAAAGACATTCTAATNNNNNNNNNNNNNNNNNNNNNNNNNNNNNNNNNNNNNNNNNAATAATACAAATTTTACCTACGACAAAAACTGACATTTTTCTTCCATTCATTATTCTCGCCATCTGGGGGGCCACACTTGCCAACTTAACCTGCCTACAACAAACAGACTTAAAATCCCTCATTGCATACTCCTCCATCAGCCACATAGGCCTAGTAATCGCTGCCATCATGATTCAAACACAATGAAGCTTATCTGGAGCAATAACCCTAATAATTGCCCACGGATTTACCTCCTCAGCACTATTCTGCCTAGCCAACACCACCTATGAACGAACTAAAACTCGCATCTTAGCACTCACACGAGGATTCCATAATATTCTGCCAATACTCACAACCTGATGACTTTTAACTAACCTAATAAATATCGCAACCCCACCAAGTATTAACTTCACAGGAGAACTACTAATTGCTTCCTCATTATTCAACTGATGCCCAACAACAATTATCCTATTTGGCCTATCAATACTAATTACAGCATCCTATTCCCTCCACATATTCTTATCAACACAAATGGGCACACCACTATTAAACACAACAACACATCAAACACACACCCGAGAGCACCTACTTATAACACTCCACATTATCCCACTAATACTAATCTCCCTCAAACCAGAACTAGTAATA?TACCATGGAGCTACAGTNGCTGTAAAACAAGTGAAGAGATGTAGTAAAAACCATTTGGCATCACGACAAAGCTTCTGGGCAGAACTAAATGTAGCACGTCTTGACCATAACAATGTGGTACACATAGTAGCTGCTAGCACATGTACTCCTACTAGTCAGGATAGTTTGGGTACCATAATTATGGAATATGCAGGTAATTGCACTCTACATCATGTTATCTATGGGACTGGTTATTTAACAGGAAATAATGATGGCCTTAAATGTGACCATGGGTTTTTGAGTACAGCTCAGGCTGTCATTTACTCCTGTGATATTGTGGCAGGATTAATGTTTCTCCATTCTCAGTTAATTGTGCATCTGGATTTAAAACCTGCTAACATATTCATAACAGAACATAACGTTTGTAAGATTGGAGACTTTGGATGCTCCCAAAAGCTAGAAGATAGCAAATCTTCAGGACTACATCTTTGTCATCAAGGGGGAACATACACACATCGTGCTCCTGAACTTCTTA"/>
                        <sequence id="seq_MTSN73001" taxon="Crotaphopeltis_tornieri 2 " totalcount="4" value="TCCACTATACAGCAAACATTAACATGGCCTTCTCATCAATCATCCACATTTCACGAGATGTACCACATGGATGAATCATACAAAATCTTCATGCAATCGGCGCATCCATATTCTTCATCTGCATCTACATCCACATCGCACGCGGACTATACTACGGATCATACCTAAATAAAAATGTTTGATTATC??GAATCAGTCTCTTATTCATTCTTATAGCCACAGCTTTCTTTGGCTATGTGTTACCATGAGGACAAATGTCATTCTGAGCAGCAACAGTTATTACCAACCTACTAACTGCTGTGCCATACATCGGTACCGCCCTCACCACATGACTCTGRGGGGGGTTCTCAATCAATGATCCCACCCTAACACGATTCTTCGCTCTTCACTTTATTCTTCCTTTCGCCATCATCTCTGTATCTTCAATCCACATCATACTCTTACACATCGAGGGGTCCAGCAACCCCCTAGGAACCAACTCAGACATTGACAAAATCCCATTCCATCCCTACCACACCCACAAGGATATTCTTATACTAATCAGCATAATCACC??????GTTA?GGTATTATTCGCCTATCACAAATSTTACCCATCACAAAAACAGATTTATTTCTACCATTTATTGTTCTAGCTTTATGGGGGGCAACACTGGCCAACCTAACCTGCCTWCAGCAGACAGACTTAAAATCACTCATCGCATACTCTTCTATCA???????????????????????????????????????????????????KATCAGGAGCAATAGCCCTTATAATCGCTCACGGGTTTACTTCCTCATCACTATTTTGTCTAGCTAACATAACCTACGAACGAACTAAAACCCGAATCTTAATTTTAACACGAGGGCTCCACAGCATCCTGCCAATACTTACAACCTGGTGGTTAATAACTAATCTAATAAATATTGCAACCCCACCAAGCATAAACTTCACAGGAGAACTACTAATTGCGTCTTCCCTTTTCAACTGGTGTCCAACAACAATCATCATATTTGGACTATTAATATTAATCACAGCACTATACTCCTTACACATATTCCTATCAACACAAATAAACACCCCACAAATAAACACAACAACACCCCCAACACACACACGAGAACATCTCATCATAATACTTCACATCGCCCCATTAATCCTAATATCACTAAAACCAGAACTAGCAATC???????????????????????????????????????????????????????????????????????????????????????????????????????????????????????????????????????????????????????????????????????????????????????????????????????????????????????????????????????????????????????????????????????????????????????????????????????????????????????????????????????????????????????????????????????????????????????????????????????????????????????????????????????????????????????????????????????????????????????????????????????????????????????????????????"/>
                        <sequence id="seq_MTSN73731" taxon="Philothamnus_ruandae" totalcount="4" value="TTCACTACACAGCCAACATTAACTTAGCCTTTTCATCCATTGTTCACATCACACGAGACGTCCCATACGGCTGAATCATACAAAACCTTCATGCAATCGGAGCATCTATATTCTTTATCTGCATCTACATCCACATCGCACGTGGGCTTTACTATGGGTCTTACCTCAATAAAAATGTCTGACTATCAGGAACCACCCTTCTAATTACTCTAATAGCAACAGCCTTTTTTGGCTATGTCCTACCATGAGGACAAATATCATTCTGAGCGGCAACAGTAATCACTAACCTTTTAACAGCTGTACCCTACATCGGCACAACACTAACTATCTGACTCTGAGGCGGCTTTTCAATTAATGACCCCACACTAACACGATTCTTCGCCCTTCACTTCATCCTTCCATTCGCCATTATTTCACTATCCTCCATTCACATCATGCTCCTCCACACAGAAGGCTCTAGCAATCCACTTGGAACAAACTCTGATATTGACAAAATCCCATTTCACCCATACCACACCCACAAAGACATCCTAATAATAACCCTCTTATTTACCC?????????????????????AATAATACAAATTCTACCAACAACAAAAACCGACATGTTCATACCATTTATTATTCTTGCTATCTGAGGCGCTATATTAGCCAACCTTACTTGCCTACAACAAACAGACCTAAAATCCCTCATTGCCTACTCCTCTATTAGCCATATAGGCCTAGTAATTTCCGCTATTATAATTCAAACACAATGAAGCTTATCAGGAGCAATAGCCCTAATAATTGCCCACGGATTTACCTCCTCAGCATTATTTTGCTTAGCCAACACCACCTATGAACGAACTAAAACCCGTATTATAGTACTCACACGAGGATTCCACAATATCTTACCAATACTAACAATCTGATGGCTCTTAACGAATATAATAAACATCGCAATCCCACCAAGCATAAACTTTACTGGGGAATTACTAATTGCAGCCTCCCTATTCAACTGATGCCCAACAACAATTATTCTACTCGGACTATCAATACTTATTACAGCATCCTATTCTCTACATATACTCCTATCAACACAAACAGGCACACCACTACTAAACACAACAACACACCAAACACACACACGAGAACACCTACTTATAACACTACACATCCTCCCACTAATATTAATATCCTTAAAACCAGAACTAGTCATC?TAWCATGGAGCTACAGTGGCTGTAAAACAAGTGAAGAGATGTAGTAAAAACCATTTGGCATCACGACAAAGCTTCTGGGCAGAACTAAATGTAGCACGTCTTGACCATAACAATGTGGTACACATAGTAGCTGCTAGCACATGTACTCCTACTAGTCAGGATAGTTTGGGTACCATAATTATGGAATATGCAGGTAATTGCACTCTACATCATGTTATCTATGGGACTGATTATTTAACAGGAAATAATGATGGCCTTAAATGTGACCATGGGTTTTTGAGTACAGCTCAGGCTATCATTTACTCCTGTGATATTGTGGCAGGATTAATGTTTCTCCATTCTCAGTTAATTGTGCATCTGGATTTAAAMCCTGCTAACATATTCATAACAGAACATAACGTTTGTA?GATTGGAGACTTTGGATGCTCCCAAA?GCTAGAAGATA?CAAATCTTCAGGACTACATCTTTGTCATCAAGGGGGAACATACACACATCGTGCTCCTGAACTTCTTA"/>
                        <sequence id="seq_MTSN82001" taxon="Philothamnus_macrops" totalcount="4" value="TTCACTATACAGCCAACATTAATCTGGCCTTCTCATCCATTGTTCACATTATACGAGATGTCCCATACGGGTGAACCATACAAAACCTTCACGCAATTGGAGCATCTTTATTCTTTATCTGTATTTACACCCATATTGCACGAGGACTATATTACGGCTCTTACCTTAATAAAAACGTGTGGTTATCAGGAACTACCCTTTTAATTACACTGATAGCAACAGCCTTCTTCGGATATGTCCTACCATGAGGACAAATATCATTCTGAGCAGCAACAGTAATCACCAACTTACTTACAGCCGTACCATATATCGGCACAACACTAACTACCTGACTTTGAGGCGGCTTCTCAATTAACGATCCCACCTTAACTCGATTCTTCGCCCTACACTTTATCCTCCCATTCACCATTATTTCCCTATCCTCTATTCATATTATACTTCTACATGCAGAAGGGTCTAGCAACCCACTCGGAACAAACTCAGACATTGATAAAATCCCATTCCATCCATACCACTCCCACAAAGATATTCTAATACTCACCCTTCTATTTACCC?GGCGGATACGGCATHATTCGAATAATACAAATTATACCAACAACAAAAACCGACCTCTTCCTCCCATTTATTATTCTTACTATCTGAGGTGCAACACTAGCTAACCTCACATGCCTACAACAAACAGACCTAAAATCCCTTATCGCATATTCCTCTATTAGCCACATAGGCCTAGTAATCTCTGCTATCATAATCCAAACACAATGAAGCCTATCTGGGGCTATAGCCCTAATAATTGCCCATGGGTTTACCTCATCAGCACTATTCTGTCTAGCTAACACCACCTATGAGCGGGTCAAAACCCGTATTATAGCACTTACACGAGGATTCCACAACATCCTGCCAATACTCACAACTTGATGGCTACTAACAAACCTTATAAATATTGCAACTCCACCAAGCATAAACTTTACCGGAGAATTATTAATCGCATCATCCTTATTCAACTGATGCCCAGCAACAATTATCCTATTCGGACTATCAATACTTATCACA?CATCCYAKTCCCTACACATATTCCTATCAACACAAACAGGTACACCCCTACTTAACACAACAACACATCAYACACACACGCGAGAACACCTCCTTATAACACTCCACATTCTMCC?CYAATACTAATCTCTWTTAWAC?AGMACTAGWCAMYCTACCATGGAGCTACAGTGGCTGTAAAACAAGTGAAGAGATGTAGTAAAAACCATTTGGCATCACGACAAAGCTTCTGGGCAGAACTAAATGTAGCACGTCTTGACCATAACAATGTGGTACACATAGTAGCTGCTAGCACATGTACTCCTACTAGTCAGGATAGTTTGGGTACCATAATTATGGAATATGCAGGTAATTGCACCCTACATCATGTTATCTATGGGACTGGTTATTTAACAGGAAATAATGATGGCCTTAAATGTGACCATGGGTTTTTGAGTACAGCTCAGGCTGTCATTTACTCCTGTGATATTGTGGCAGGATTAATGTTTCTCCATTCTCAGTTAHTYGTGCATCTGGATTTAHAACCTGCTAACATATTCATAACAGAACATAA??TTTGTAAGATTGGAGACTTTGGATGCTCCCA???????????????????????????????????????????????????????????????????????????????????"/>
                        <sequence id="seq_Pantherophis_bairdi1" taxon="Pantherophis_bairdi" totalcount="4" value="TTCACTATACAGCCAATATTAGCCTCTCCTTTTCATCTATTGTACATATCACACGAGATGTTCCATATGGATGAATAATACAAAACCTTCATGCAATTGGCGCATCCATATTCTTTATCTGCATCTATATCCACATCGCCCGTGGACTATACTATGGGTCTTTCCTAAATAAAAACGTCTGATTATCAGGAACCGTACTACTAATTATTCTTATAGCAACAGCCTTCTTTGGCTATGTGCTACCATGAGGACAAATATCATTCTGAGCAGCAACAGTAATCACAAATCTATTAACAGCTGTACCATACATTGGCACAGAACTAACTAATTGACTATGGGGTGGATTTTCAATTAATGATCCAACCCTAACCCGATTTTTCGCCCTACATTTTATCCTTCCATTTACTATTATCTCAATATCCTCAATTCATATTATACTACTACATACAGAAGGATCTAGCAACCCATTAGGGACAAACTCAGATATTGATAAAATCCCATTCCACCCATACCACTCTCATAAAGATATATTGATACTTACAATCATAATAACCG--------------------------------------------------------------------------------------------------------------------------------------------------------------------------------------------------------------------------------------------------------------------------------------------------------------------------------------------------------------------------------------------------------------------------------------------------------------------------------------------------------------------------------------------------------------------------------------------------------------------------------------------------------------------------TACCATGGAGCTACAGTGGCTGTAAAACAAGTGAAGAGATGTAGTAAAAACCATTTGGCATCACGGCAAAGCTTCTGGGCAGAACTAAATGTAGCACGTCTTGACCATAACAATGTGGTACACATAGTAGCTGCTAGCACATGTACCCCTACTAGTCAGGATAGTTTGGGTACCATAATTATGGAATATGCAGGTAATTGCACTCTACATCATGTTATCTATGGGACTGGTTATTTAACAGGAAATAATGATGGCCTTAAATGTGACCATGGGTTTTTGAGTACAGCTCAGGCTGTCATTTACTCCTGTGATATTGTGGCAGGATTAATATTTCTCCATTCTCAGTTAATTGTGCATCTGGATTTAAAACCTGCTAACATATTCATAACAGAACATAATGTTTGTAAGATTGGAGACTTTGGATGCTCCCAAAAGCTAGAAAATAGCAAATCTTCAGGACTACATCTTTGTCATCAAGGGGGAACATACACACATCGTGCTCCTGAACTTCTTA"/>
                        <sequence id="seq_Pantherophis_obsoletus1" taxon="Pantherophis_obsoletus" totalcount="4" value="TTCACTATACAGCCAATATTAATCTCGCCTTCTCATCCATTGTACACATCACACGGGATGTCCCATACGGATGAATAATACAAAACCTTCATGCAATCGGAGCATCCATATTCTTTATCTGCATTTACATTCACATCGCACGCGGATTATACTACGGATCTTTCCTAAATAAAAGTGTCTGACTATCAGGAACTACACTACTAATTATCCTTATAGCAACAGCCTTCTTTGGTTACGTACTACCATGAGGACAAATATCATTCTGAGCAGCAACCGTAATCACAAACCTATTAACAGCTGTACCTTACATCGGCACAGAACTAACTAATTGACTATGGGGCGGATTCTCAATTAATGACCCAACCCTGACTCGATTTTTTGCTCTACACTTCATCCTCCCATTTACTATTATCTCAATATCCTCAATTCATATTATACTATTACATACAGAAGGGTCTAGCAACCCATTAGGAACAAACTCAGATATTGATAAAATCCCATTCCACCCATATCACTCTTATAAAGATATGCTAATACTTACAACCATAATAACCANNGGGGATACGGGATTATCCGAATAATACAAATCCTACCAACAATAAAAACAGATCTATTCCTACCATTTATTGTACTTGCCCTATGAGGAGCAACACTAGCCAATCTAACCTGCCTACAACAAACAGACCTAAAATCTCTCATCGCATACTCATCTATCAGCCACATGGGATTAGTAATTGCCGCAATTATAATCCAAACACAATGAAGTCTGTCAGGAGCCATAGCCTTAATAATTGCCCACGGATTTACCTCCTCCGCATTATTCTGTCTAGCCAACACCACTTATGAACGAACTAAAACCCGAATTATAATCCTTACACGCGGATTCCACAACATCCTACCAATACTCACAACCTGGTGATTACTAATTAACTTAATAAATATTGCAACCCCGCCAACTATAAACTTTACAGGAGAACTACTAATTGCATCCTCACTACTTAACTGATGCCCAACAACAATAATTATATTCGGACTATCAATACTTATTACAGCCTCATACTCCCTACACATATTCCTATCAACACAAACAGGCACACCTATATTAAACACAACAACACACCCAACACACTCACGAGAACATCTTCTTATAATATTACACACCATTCCACTAATACTAATTTCCTTTAAACCAGAACTGGTCATTTTACCATGGAGCTACAGTGGCTGTAAAACAAGTGAAGAGATGTAGTAAAAACCATTTGGCATCACGGCAAAGCTTCTGGGCAGAACTAAATGTAGCACGTCTTGACCATAACAATGTGGTACACATAGTAGCTGCTAGCACATGTACCCCTACTAGTCAGGATAGTTTGGGTACCATAATTATGGAATATGCAGGTAATTGCACTCTACATCATGTTATCTATGGGACTGGTTATTTAACAGGAAATAATGATGGCCTTAAATGTGACCATGGGTTTTTGAGTACAGCTCAGGCTGTCATTTACTCCTGTGATATTGTGGCAGGATTAATATTTCTCCATTCTCAGTTAATTGTGCATCTGGATTTAAAACCTGCTAACATATTCATAACAGAACATAATGTTTGTAAGATTGGAGACTTTGGATGCTCCCAAAAGCTAGAAAATAGCAAATCTTCAGGACTACATCTTTGTCATCAAGGGGGAACATACACACATCNNNNNNNNNNNNNNNNNN"/>
                        <sequence id="seq_Pantherophis_spiloides1" taxon="Pantherophis_spiloides" totalcount="4" value="---------------------------------------------------------------------------------------------------------------------------------------------------------------------------------------------------------------------------------------------------------------------------------------------------------------------------------------------------------------------------------------------------------------------------------------------------------------------------------------------------------------------------------------------------------------------------NNGGGGATACGGGATTATCCGAATAATACAAATCCTACCAACAATAAAAACAGATCTATTCCTACCATTTATTGTACTTGCCCTATGAGGAGCAACACTAGCCAATCTAACCTGCCTACAACAAACAGACCTAAAATCTCTCATCGCATACTCATCTATCAGCCACATGGGATTAGTAATTGCCGCAATTATAATCCAAACACAATGAAGTCTGTCAGGAGCCATAGCCTTAATAATTGCCCACGGATTTACCTCCTCCGCATTATTCTGTCTAGCCAACACCACTTATGAACGAACTAAAACCCGAATTATAATCCTTACACGCGGATTCCACAACATCCTACCAATACTCACAACCTGGTGATTACTAATTAACTTAATAAATATTGCAACCCCGCCAACTATAAACTTTACAGGAGAACTACTAATTGCATCCTCACTACTTAACTGATGCCCAACAACAATAATTATATTCGGACTATCAATACTTATTACAGCCTCATACTCCCTACACATATTCCTATCAACACAAACAGGCACACCTATATTAAACACAACAACACACCCAACACACTCACGAGAACATCTTCTTATAATATTACACACCATTCCACTAATACTAATTTCCTTTAAACCAGAACTGGTCATTT----------------------------------------------------------------------------------------------------------------------------------------------------------------------------------------------------------------------------------------------------------------------------------------------------------------------------------------------------------------------------------------------------------------------------------------------------------------------------------------------------------------------------------"/>
                        <sequence id="seq_Pituophis_catenifer1" taxon="Pituophis_catenifer" totalcount="4" value="---------------------------------------------------------------------------------------------------------------------------------------------------------------------------------------------------------------------------------------------------------------------------------------------------------------------------------------------------------------------------------------------------------------------------------------------------------------------------------------------------------------------------------------------------------------------------GGGGGGGTACGGTATTATTCGAATAACACAAATTCTACCAACAATAAAAACAGATCTATTCCTACCATTTATTGTCCTCGCCCTATGGGGGGCAACATTAGCCAACCTAACCTGCCTACAACAAACAGATCTAAAATCTCTCATTGCATATTCATCTATCAGCCACATAGGACTAGTAATTGCCGCAATCATAATCCAAACACAATGAAGTCTATCAGGAGCTATAGCTCTAATAATCGCCCACGGATTCACATCATCTGCGCTGTTCTGTCTAGCTAACATCACCTATGAACGAACTAAAACCCGAATCATAATCCTCACACGAGGGTTCCACAATATCCTACCAATACTCACAACCTGATGATTGCTGATCAACCTAATAAACATCGCAACCCCACCCACTATAAACTTTACAGGAGAACTACTAATTGCATCCTCACTATTCAACTGATGTCCAACAACAATTATTATATTTGGACTATCAATACTTATTACAGCATCATATTCCCTACACATATTCCTATCCACACAAATAGGCACACCCATATTAAACACAATAACACACCCAACACACTCACGAGAACATCTTCTTATAGTACTACACATTATTCCATTAATACTAATCTCCCTTAAACCGGAACTAATTATCTTACCATGGAGCTACAGTGGCTGTAAAACAAGTGAAGAGATGTAGTAAAAACCATTTGGCATCACGGCAAAGCTTCTGGGCAGAACTAAATGTAGCACGTCTTGACCATAACAATGTGGTACACATAGTAGCTGCTAGCACATGTACCCCTACTAGTCAGGATAGTTTGGGTACCATAATTATGGAATATGCAGGTAATTGCACTCTACATCATGTTATCTATGGGACTGGTTATTTAACAGGAAATAATGATGGCCTTAAATGTGACCATGGGTTTTTGAGTACAGCTCAGGCTGTCATTTACTCCTGTGATATTGTGGCAGGATTAATATTTCTCCATTCTCAGTTAATTGTGCATCTGGATTTAAAACCTGCTAACATATTCATAACAGAACATAATGTTTGTAAGATTGGAGACTTTGGATGCTCCCAAAAGCTAGAAAATAGCAAATCTTCAGGACTACATCTTTGTCATCAAGGGGGAACATACACACATCGTGCTCCTGAACTTCTTA"/>
                        <sequence id="seq_Pituophis_catenifer_vertebralis1" taxon="Pituophis_catenifer_vertebralis" totalcount="4" value="TCCACTATACAGCCAATATTAATCTAGCATTTTCATCCATTGTTCACATCACACGAGATGTACCACACGGATGAATAATACAAAACCTACATGCAATTGGCGCATCCATGTTCTTTATCTGTGTCTACATCCACATCGCACGAGGGTTATACTACGGGTCTTTCCTAAATAAAAATGTTTGACTATCGGGAACTACACTTCTAATCATTCTCATAGCAACAGCCTTCTTTGGCTATGTACTACCCTGAGGACAAATATCATTCTGAGCAGCAACAGTAATCACAAACCTATTAACAGCCGTACCCTACATTGGCACAGAACTAACTAATTGATTGTGGGGCGGATTTTCAATCAATGACCCAACCCTAACACGATTCTTTGCCCTACACTTTATCCTCCCATTCACTATTATCTCAATATCCTCAATCCATATTATACTACTACACACAGAAGGCTCTAGCAACCCACTAGGAACAAACTCAGACATTGACAAAATTCCATTCCACCCCTATCACTCCCACAAAGATATATTAATGCTCACCATCATAATTACCAGGGAGGATACGGCATTATTCGAATAATACAGATTCTACCAACAATAAAAACAGATTTATTCCTACCATTCATTGTCCTCGCTATGTGGGGGGCAACACTGGCCAACCTAACCTGCCTACAACAAACAGGTCTAAAATCCCTTATTGCATATTCATCTATTAGCCACATGGGGTTGGTAATTGCCGCAATCATAATCCAAACACAATGAAGTCTATCGGGGGCTATAGCCCTTATAATTGCCCACGGATTCACTTCATCTGCGCTATTCTGTCTAGCTAACATCACCTATGAACGAACTAAAACTCGAATCATAATCCTCACACGAGGATTCCACAACATCCTGCCAATACTCACAACCTGGTGATTACTAATCAACCTAATAAACATCGCAACCCCACCCACTATAAACTTTACAGGAGAACTACTAATTGCATCCTCGCTATTCAACTGGTGCCCAACAACAATTACTATATTCGGACTATCAATACTCATCACAGCATCATACTCCCTACACATATCCCTATCTACACGAACAGGCACACCCATATTAAACACAACAACACACCCAACACACTCACGAGAACACCTCATTATAGTACTACACATTATCCCACTAATACTGATCTCCCTCAAACCTGAACTAATTATCTTACCATGGAGCTACAGTGGCTGTAAAACAAGTGAAGAGATGTAGTAAAAACCATTTGGCATCACGGCAAAGCTTCTGGGCAGAACTAAATGTAGCACGTCTTGACCATAACAATGTGGTACACATAGTAGCTGCTAGCACATGTACCCCTACTAGTCAGGATAGTTTGGGTACCATAATTATGGAATATGCAGGTAATTGCACTCTACATCATGTTATCTATGGGACTGGTTATTTAACAGGAAATAATGATGGCCTTAAATGTGACCATGGGTTTTTGAGTACAGCTCAGGCTGTCATTTACTCCTGTGATATTGTGGCAGGATTAATATTTCTCCATTCTCAGTTAATTGTGCATCTGGATTTAAAACCTGCTAACATATTCATAACAGAACATAATGTTTGTAAGATTGGAGACTTTGGATGCTCCCAAAAGCTAGAAAATAGCAAATCTTCAGGACTACATCTTTGTCATCAAGGGGGAACATACACACATCGTGCTCCTGAACTTCTTA"/>
                        <sequence id="seq_Pituophis_deppei1" taxon="Pituophis_deppei" totalcount="4" value="TCCATTACACAGCCAATATTAATATAGCATTTTCATCCATTATTCATATCACACGAGACGTGCCATACGGATGAATAATACAAAATCTTCATGCAATTGGCGCATCCATATTTTTTATCTGTATCTATATTCACATCGCACGAGGCCTATACTATGGATCTTTCCTAAATAAAAATGTCTGACTATCAGGAACCACACTTCTAATTATCCTCATAGCAACAGCCTTCTTTGGTTATGTACTACCATGAGGACAAATATCATTCTGGGCAGCAACAGTAATTACAAATCTATTAACAGCCGTACCATACATTGGCACAGAATTGACTAACTGACTGTGAGGCGGATTCTCAATCAATGACCCAACTCTAACACGATTCTTTGCCCTACACTTTATCCTCCCATTCACTATTATCTCAATATCATCAATCCATATTATACTACTACACACAGAAGGCTCCAGCAACCCACTAGGAACAAACTCAGACATCGACAAAATCCCATTCCACCCATATCACTCCTACAAAGATATATTAATACTTACCATTATAATAACCAGGGGGGGTACGGTATTATTCGAATATTGCAAATTATACCAACAATAAAAACAGACCTATTCCTACCATTTATTGTTCTTGCCATGTGGGGGGCAACATTAGCCAATCTAACCTGCCTACAACAGACAGATTTAAAATCTCTTATTGCATATTCATCTATCAGCCACATAGGATTAGTAATTGCCGCAATCATAATCCAAACACAATGAAGTCTATCAGGAGCAATAGCTCTAATAATCGCCCACGGATTCACTTCATCTGCACTGTTCTGTCTAGCTAATACCACCTATGAACGAACTAAAACCCGAATCATAATCCTTACACGAGGATTTCACAACATCCTACCAATACTCACAACCTGTTGGTTGCTAATCAACCTAATAAACTTCGCAACCCCACCTACTATAAACTTTACAGGAGAACTGCTAATTGCATCCTCACTATTCAACTGATGTCCAACAACAATTATTATATTTGGACTATCAATACTTATTACAGCATCATATTCCCTACACATATTCTTATCCACACAAATAGGCACACCCACATTAAACACAACAACACACCCAACACACTCACGAGAACACCTTCTTATAGTACTACACATTATTCCATTAATACTAATCTCCCTTAAACCAGAACTAATTATCTTACCATGGAGCTACAGTGGCTGTAAAACAAGTGAAGAGATGTAGTAAAAACCATTTGGCATCACGGCAAAGCTTCTGGGCAGAACTAAATGTAGCACGTCTTGACCATAACAATGTGGTACACATAGTAGCTGCTAGCACATGTACCCCTACTAGTCAGGATAGTTTGGGTACCATAATTATGGAATATGCAGGTAATTGCACTCTACATCATGTTATCTATGGGACTGGTTATTTAACAGGAAATAATGATGGCCTTAAATGTGACCATGGGTTTTTGAGTACAGCTCAGGCTGTCATTTACTCCTGTGATATTGTGGCAGGATTAATATTTCTCCATTCTCAGTTAATTGTGCATCTGGATTTAAAACCTGCTAACATATTCATAACAGAACATAATGTTTGTAAGATTGGAGACTTTGGATGCTCCCAAAAGCTAGAAAATAGCAAATCTTCAGGACTACATCTTTGTCATCAAGGGGGAACATACACACATCGTGCTCCTGAACTTCTTA"/>
                        <sequence id="seq_Pituophis_lineaticollis1" taxon="Pituophis_lineaticollis" totalcount="4" value="---------------------------------------------------------------------------------------------------------------------------------------------------------------------------------------------------------------------------------------------------------------------------------------------------------------------------------------------------------------------------------------------------------------------------------------------------------------------------------------------------------------------------------------------------------------------------AGGAGGATACGGCATTATTCGAATAATACAAATTCTACCAACAATGAAAACAGACCTATTCTTACCATTCATTGTACTTGCTCTATGAGGAGCAACATTAGCCAACCCGACCTGCCTACAACAAACAGACCTGAAATCTCTTATTGCATATTCATCTATCAGCCACATAGGGTTAGTAACTGCCGCAATTATAATCCAAACACAATGAAGTCTATCAGGAGCCATAGCCCTAATAATCGCCCATGGGTTCACTTCATCCGCACTATTCTGCCTAGCTAACACTACCTATGAACGAACTAAAACCCGAATCATAATTCTCACACGAGGATTCCACAACATCCTACCAATACTCACAACCTGGTGATTACTGATCAACCTAATAAACATCGCAACTCCACCCACCATAAACTTTACAGGAGAACTACTAATCGCATCATCACTATTCAACTGATGCCCAACAACAATCATTATATTCGGACTATCAATACTTATCACAGCATCATATTCCCTACATATATTCTTATCTACACAAATAGGCATACCTATATTAAACACAACAACACACCCAACACACTCACGTGAACACCTTCTTATAGTACTACACATTATTCCATTAGTACTAATCTCCCTTAAACCAGAACTAATCATCTTACCATGGAGCTACAGTGGCTGTAAAACAAGTGAAGAGATGTAGTAAAAACCATTTGGCATCACGGCAAAGCTTCTGGGCAGAACTAAATGTAGCACGTCTTGACCATAACAATGTGGTACACATAGTAGCTGCTAGCACATGTACCCCTACTAGTCAGGATAGTTTGGGTACCATAATTATGGAATATGCAGGTAATTGCACTCTACATCATGTTATCTATGGGACTGGTTATTTAACAGGAAATAATGATGGCCTTAAATGTGACCATGGGTTTTTGAGTACAGCTCAGGCTGTCATTTACTCCTGTGATATTGTGGCAGGATTAATATTTCTCCATTCTCAGTTAATTGTGCATCTGGATTTAAAACCTGCTAACATATTCATAACAGAACATAATGTTTGTAAGATTGGAGACTTTGGATGCTCCCAAAAGCTAGAAAATAGCAAATCTTCAGGACTACATCTTTGTCATCAAGGGGGAACATACACACATNNNNNNNNNNNNNNNNNNN"/>
                        <sequence id="seq_Pituophis_melanoleucus1" taxon="Pituophis_melanoleucus" totalcount="4" value="TCCATTATACAGCCAATATTAATCTAGCATTTTCATCCATTGTTCATATCACACGAGATGTGCCATACGGATGAATAATACAAAATCTACATGCAATTGGCGCATCCATGTTCTTTATCTGTATCTACATCCACATCGCACGAGGACTGTACTATGGGTCTTTCCTAAATAAAAATGTTTGACTATCAGGAACCACACTCCTAATTATTCTCATAGCAACAGCCTTCTTTGGCTATGTACTACCATGAGGACAAATATCATTCTGAGCAGCAACAGTAATCACAAACCTATTAACAGCTGTACCATACATTGGTACAGAACTTACTACCTGACTATGAGGTGGATTCTCAATCAATGACCCAACCCTTACACGGTTCTTTGCTCTACACTTTATCCTCCCATTTACTATCATCTCAATATCCTCAATCCATATTATACTACTACACACAGAAGGCTCCAGCAACCCACTAGGAACAAACTCAGATATTGACAAAATTCCATTCCACCCATACCACTCCCACAAAGATATATTAATACTTACCATCATAATAACTAGGGAGGATACGGCATTATTCGAATAATACAGATTCTACCAACAATAAAAACAGATCTATTCCTACCATTCATTGTCCTCGCTCTCTGGGGAGCAACACTAGCCAACCTGACCTGCCTACAACAGACAGACCTAAAATCTCTTATTGCATACTCATCTATCAGCCACATGGGCTTAGTAATTGCCGCAATCATAATCCAAACACAATGAAGTCTATCAGGGGCCATAGCACTAATAATCGCTCACGGATTTACTTCATCTGCACTATTCTGCCTAGCTAACACCACCTATGAACGAACTAAAACCCGAATCATAATCCTCACACGGGGGTTCCACAACATCCTACCAATGCTCACAACCTGGTGATTGCTAATCAACCTAATAAATATCGCAACCCCCCCCACTATAAATTTTACAGGAGAACTACTAATTGCATCCTCACTATTCAACTGATGCCCAACAACAATTATTATATTCGGATTATCAATACTTATCACAGCATCATATTCCCTACACATATTCCTATCCACACAAATAGGCATACCCATGTTAAACACAACAACACACCCAACGCACTCACGAGAACACCTTCTTATAGTACTACATATTATTCCGCTAATACTAATCTCCCTTAAACCAGAACTGATTATCTTACCATGGAGCTACAGTGGCTGTAAAACAAGTGAAGAGATGTAGTAAAAACCATTTGGCATCACGGCAAAGCTTCTGGGCAGAACTAAATGTAGCACGTCTTGACCATAACAATGTGGTACACATAGTAGCTGCTAGCACATGTACCCCTACTAGTCAGGATAGTTTGGGTACCATAATTATGGAATATGCAGGTAATTGCACTCTACATCATGTTATCTATGGGACTGGTTATTTAACAGGAAATAATGATGGCCTTAAATGTGACCATGGGTTTTTGAGTACAGCTCAGGCTGTCATTTACTCCTGTGATATTGTGGCAGGATTAATATTTCTCCATTCTCAGTTAATTGTGCATCTGGATTTAAAACCTGCTAACATATTCATAACAGAACATAATGTTTGTAAGATTGGAGACTTTGGATGCTCCCAAAAGCTAGAAAATAGCAAATCTTCAGGACTACATCTTTGTCATCAAGGGGGAACATACACACATCGTGCTCCTGAACTTCTTA"/>
                        <sequence id="seq_Pituophis_ruthveni1" taxon="Pituophis_ruthveni" totalcount="4" value="---------------------------------------------------------------------------------------------------------------------------------------------------------------------------------------------------------------------------------------------------------------------------------------------------------------------------------------------------------------------------------------------------------------------------------------------------------------------------------------------------------------------------------------------------------------------------GGGAGGATACGGTATTATTCGAATAATACAAATTCTACCAACAATAAAAACAGATTTATTCCTACCATTCATTGTCCTTGCTCTATGGGGGGCAACATTGGCCAATCTAACCTGCCTACAACAAACAGATCTAAAATCTCTCATTGCATATTCGTCTATCAGCCACATGGGCTTAGTAATTGCCGCAATTATAATCCAAACACAGTGAAGTCTATCAGGGGCCATAGCCCTAATAATCGCCCATGGGTTCACTTCATCTGCACTATTCTGTCTGGCTAACACCACCTATGAACGAACTAAAACTCGAATCATAATCCTCACACGTGGATTCCACAACATCCTACCAATACTCACAACCTGATGATTACTAATCAACCTAATAAACATCGCAACCCCACCTACTATGAACTTTACAGGAGAACTACTAATTGCATCCTCACTGTTCAACTGGTGCCCAACAACAATTATTATATTTGGACTATCAATACTTATCACAGCATCATATTCCCTACACATATTCCTATCCACACAAACAGGCATACCTGCATTAAACACAACAACACACCCAACACACTCACGAGAACACCTTCTTATAGTACTTCACATTATTCCACTAATACTGATCTCCCTTAAACCAGAACTAATTATCTTACCATGGAGCTACAGTGGCTGTAAAACAAGTGAAGAGATGTAGTAAAAACCATTTGGCATCACGGCAAAGCTTCTGGGCAGAACTAAATGTAGCACGTCTTGACCATAACAATGTGGTACACATAGTAGCTGCTAGCACATGTACCCCTACTAGTCAGGATAGTTTGGGTACCATAATTATGGAATATGCAGGTAATTGCACTCTACATCATGTTATCTATGGGACTGGTTATTTAACAGGAAATAATGATGGCCTTAAATGTGACCATGGGTTTTTGAGTACAGCTCAGGCTGTCATTTACTCCTGTGATATTGTGGCAGGATTAATATTTCTCCATTCTCAGTTAATTGTGCATCTGGATTTAAAACCTGCTAACATATTCATAACAGAACATAATGTTTGTAAGATTGGAGACTTTGGATGCTCCCAAAAGCTAGAAAATAGCAAATCTTCAGGACTACATCTTTGTCATCAAGGGGGAACATACACACATCGTGCTCCTGAACTTCTTA"/>
                        <sequence id="seq_Platyceps_collaris1" taxon="Platyceps_collaris" totalcount="4" value="TCCACTACACCGCTAACATCAATCTCGCCTTCTCGTCTATTGTACACATTACACGAGATGTGCCATACGGTTGAATTATACAAAATATACATGCAATCGGCGCATCCATATTCTTTATCTGCATCTATATCCATATTGCACGAGGACTATACTACGGGTCCTACCTTAATAAAAACGTATGACTATCAGGAACCACACTAATAATTATCCTGATAGCAACAGCCTTTTTCGGCTATGTGCTCCCATGAGGACAAATATCATTCTGAGCAGCAACAGTCATCACCAACCTACTAACAGCCGTACCATATATTGGCACATCACTTACCACATGACTGTGAGGCGGATTCTCAATTAACGACCCAACCCTAACCCGATTTTTCGCTCTACACTTCATCCTACCATTTACCATTATTTCAATATCCTCAATCCACATTATGCTCCTTCATACAGAAGGCTCTAGCAACCCATTAGGAACAAACTCAGACATCGACAAAATCCCATTCCACCCCTATCACTCCTATAAGGACACTTTAATGCTAACAATTTTAATCACCATGGTGGATACGGCATTATCCGTATAATGCAAGTACTACCCACCACAAAAACAGACCTATTTTTACCATTTATTGTACTAGCCATATGAGGGGCAACACTAGCCAATCTAACCTGTCTTCAACAAACAGACTTAAAATCCCTAATTGCATACTCATCAATTAGCCACATGGGCTTGGTAATCGCAGCAATCCTAATCCAAACACAATGAAGCCTATCAGGTGCCATAGCTCTAATAATCGCCCATGGATTTACCTCCTCAGCACTTTTCTGCTTAGCCAACACCACCTATGAACGAACTAAAACTCGAATTATAATTCTTACACGCGGGTTCCACAACATCCTACCCATATTCACAACCTGGTGATTAGTGACCAACCTAATAAATATTGCAACCCCACCCAGCATCAACTTTACCGGAGAACTTCTAATCGCATCATCACTATTCAATTGATGTCCTATAACAATTATTATATTCGGACTATCCATACTCATTACAGCATCCTACTCATTACACATATTTCTATCAACACAAATAAACCCCCCACTATTAAACACACATACAGAACCAACACACTCACGAGAACACCTTCTTATAACACTTCATATTGTACCACTCATCCTAATCTCCCTTAAACCAGAGTTAGTAATTTTACCATGGAGCTACAGTGGCTGTAAAACAAGTGAAGAGATGTAGTAAAAACCATTTGGCATCACGGCAAAGCTTCTGGGCAGAACTAAATGTAGCACGTCTTGACCATAACAATGTGGTACACATAGTAGCTGCTAGCACATGTACCCCTACTAGTCAGGATAGTTTGGGTACCATAATTATGGAATATGCAGGTAATTGCACTCTACATCACATTATCTATGGGACTGGTTATTTAACAGGAAATAATGATGGCCTTAAACGTGACCATGGGTTTTTGAGTACAGCTCAGGCTGTCATTTACTCCTATGATATTGTGGCAGGATTAATGTTTCTCCATTCTCAGTTAATTGTGCATCTGGATTTAAAACCTGCTAACATATTCATAACAGAACATAATGTTTGTAAGNNNNNNNNNNNNNNNNNNNNNNNNNNNNNNNNNNNNNNNNNNNNNNNNNNNNNNNNNNNNNNNNNNNNNNNNNNNNNNNNNNNNNNNNNNNNNNNNNNNNNNNNNN"/>
                        <sequence id="seq_Platyceps_karelini1" taxon="Platyceps_karelini" totalcount="4" value="TTCACTACACCGCCAATATCAATCTTGCCTTCTCTTCTATCGTCCACATTACACGAGACGTACCATACGGGTGAATCATACAAAACTTGCATGCAATCGGTGCATCAATATTCTTTATCTGCATTTACATCCACATTGCACGAGGACTTTACTACGGCTCATACCTCAACAAAAGCGTGTGATTATCGGGGACCACACTATTAATCATTCTAATAGCAACAGCTTTTTTCGGCTATGTACTACCATGAGGGCAAATATCATTCTGAGCAGCAACAGTAATCACCAACCTCCTAACAGCCGTACCATACATCGGCACATCACTAACCACGTGATTATGGGGGGGATTCTCAATTAACGACCCAACCCTAACTCGATTTTTCGCTCTACACTTCATCCTACCATTCACTATTATCTCAATATCCTCAATTCACATTATACTACTGCACACAGAGGGGTCCAGTAACCCACTAGGAACAAACTCAGATATTGACAAAATCCCATTCCACCCGTACCACTCATACAAAGACACCCTAATACTGACAATCATAATCACCATGGCGGATATGGAATCATCCGAATAATACAAGTCCTTCCAACCGCAAAAACAGACCTATTTATACCATTTATTGTCTTAGCTCTGTGGGGAGCAACACTAGCCAACCTAACTTGCCTACAACAAACAGACCTAAAATCCCTAATCGCATACTCATCAGTCAGCCACATAGGCCTAGTTATTGCCGCAATCCTAATTCAAACACAATGGGGACTATCAGGGTCCATAGCACTAATAATCGCCCACGGTTTTACCTCCTCAGCACTCTTCTGCTTAGCCAACACCACCTATGAACGGACTAAAACTCGAATTATGATTCTCACACGGGGATTTCACAACATCCTCCCAATACTCACGGCCTGATGACTTTTAACCAATCTAATAAACATTGCAACTCCTCCCAGCATTAATTTTACTGGAGAACTACTAATCGCATCGTCACTATTCAACTGATGCCCCATAACAATTATTATATTCGGATTATCCATACTTATCACAGCATCATACTCACTCCACATGTTCTTATCAACACAAATAAACACCCCACTACTAAACACACACACAGAACCAACGCACTCACGAGAACACCTTCTTATAGCACTACATATCATCCCACTAATATTAATCTCACTCAAGCCTGAACTAGTAATCTTACCATGGAGCTACAGTGGCTGTAAAACAAGTGAAGAGATGTAGTAAAAACCATTTGGCATCACGGCAAAGCTTCTGGGCAGAACTAAATGTAGCACGTCTTGACCATAACAATGTGGTACACATAGTAGCTGCTAGCACATGTACCCCTACTAGTCAGGATAGTTTGGGTACCATAATTATGGAATATGCAGGTAATTGCACTCTACATCACATTATCTATGGGACTGGTTATTTAACAGGAAATAATGATGGCCTTAAATGTGACCATGGGTTTTTGAGTACAGCTCAGGCTGTCATTTACTCCTATGATATTGTGGCAGGATTAATGTTTCTCCATTCTCAGTTAATTGTGCATCTGGATTTAAAACCTGCTAACATATTCATAACAGAACATAATGTTTGTAAGNNNNNNNNNNNNNNNNNNNNNNNNNNNNNNNNNNNNNNNNNNNNNNNNNNNNNNNNNNNNNNNNNNNNNNNNNNNNNNNNNNNNNNNNNNNNNNNNNNNNNNNNNN"/>
                        <sequence id="seq_Platyceps_najadum1" taxon="Platyceps_najadum" totalcount="4" value="TTCACTACACCGCCAACATCAATCTTGCCTTCTCATCCACCGTCCACATTACACGAGATGTCCCATACGGATGAATTATACAAAACATGCATGCAATCGGAGCATCCATATTCTTTATCTGCATCTATATCCACATTGCACGAGGGCTCTACTACGGATCCTACCTTAATAAAAACGTATGACTATCAGGAACCACACTAATAATCATCCTTATAGCAACAGCCTTTTTCGGTTACGTATTACCATGAGGGCAGATATCATTCTGAGCAGCAACAGTCATCACCAACCTATTAACAGCCGTACCATACATCGGCACATCACTAACCACTTGACTCTGAGGGGGGTTCTCAATTAACGACCCCACCCTCACCCGATTTTTCGCCCTACACTTCATCCTACCATTCACCATTATCTCAATATCCTCCATCCATATCATACTACTTCACACAGAAGGCTCCAGCAACCCACTAGGAACAAACTCAGACATCGATAAAATTCCATTTCACCCATACCACTCCTACAAAGATACATTAATGCTAACAATCATAATCACCTTGGGGGATATGGTATCATCCGAATAATCCAAATTCTACCAACCACAAAAACAGACCTATTTATACCATTTATTATCCTAGCCCTATGGGGAGCCACACTAGCTAACCTAACCTGCCTCCAACAAACAGACTTAAAATCCCTAATCGCATACTCATCAATCAGCCACATGGGACTGGTCATCGCTGCTATCCTAATCCAAACACAATGAAGCCTATCAGGCGCCATAGCTCTAATAATCGCCCACGGATTCACCTCATCAGCACTTTTCTGCTTAGCCAATACCACCTATGAACGAACTAAAACTCGAATTATAATCCTAACACGGGGGTTTCACAACATCCTACCAATACTTACAGCCTGATGACTACTAACCAACCTAATAAACATTGCAACTCCACCAAGCATCAATTTCACCGGAGAGCTACTAATTGCATCATCACTATTCAACTGATGTCCCATAACAATCATTATATTCGGACTATCTATGCTTATCACAGCATCATACTCGCTACACATATTCCTATCAACACAAATAAATACCCCACTACTAAACACACACACAGAACCAACACACTCACGAGAACACCTTCTAATAACACTACACATCATTCCGCTTATCCTAATCTCTCTAAAACCAGAGTTGGTAATTTTACCATGGAGCTACAGTGGCTGTAAAACAAGTGAAGAGATGTAGTAAAAACCATTTGGCATCACGGCAAAGCTTCTGGGCAGAACTAAATGTAGCACGTCTTGACCATAACAATGTGGTACACGTAGTAGCTGCTAGCACATGTACCCCTACTAGTCAGGATAGTTTGGGTACCATAATTATGGAATATGCAGGTAATTGCACTCTACATCACATTATCTATGGGACTGGTTATTTAACAGGAAATAATGATGGCCTTAAATGTGACCATGGGTTTTTGAGTACAGCTCAGGCTGTCATTTACTCCTATGATATTGTGGCAGGATTAATGTTTCTCCATTCTCAGTTAATTGTGCATCTGGATTTAAAACCTGCTAACATATTCATAACAGAACATAATGTTTGTAAGNNNNNNNNNNNNNNNNNNNNNNNNNNNNNNNNNNNNNNNNNNNNNNNNNNNNNNNNNNNNNNNNNNNNNNNNNNNNNNNNNNNNNNNNNNNNNNNNNNNNNNNNNN"/>
                        <sequence id="seq_Platyceps_rhodorachis1" taxon="Platyceps_rhodorachis" totalcount="4" value="TTCACTATACTGCCAATATCAACCTTGCCTTCTCATCTATTGTACACATCACACGAGACGTCCCGTACGGGTGAATCATACAAAATATACATGCAATTGGAGCATCAATATTCTTCATCTGCATCTACATTCACATTGCACGAGGACTATACTACGGATCATATCTCAATAAAAACGTATGACTATCAGGAACCATATTAATAATTATTCTCATAGCAACAGCCTTCTTCGGATACGTGCTGCCATGAGGACAAATATCCTTCTGGGCAGCAACAGTCATCACAAACTTACTAACAGCCGTACCATACATCGGAACATCTCTTACAACATGGCTCTGGGGTGGATTTTCAATCAACGATCCAACTCTAACCCGATTCTTCGCCCTACACTTCATCTTACCATTCACCATTATCTCACTATCCTCAATCCACATTATACTACTTCACACAGAAGGGTCTAGCAACCCACTGGGAACAAACTCAGACATTGACAAAATCCCCTTCCACCCGTACCACTCTTACAAAGACACTCTAATACTAACTATCATAGTCACCAGGGCGGATACGGAATCATCCGAATAGTGCAAATCCTACCAACCACAAAAACAAACCTATTCCTCCCATTCATTGTTCTAGCCCTGTGGGGGGCAACACTAGCCAACCTAACCTGCCTTCAACAAACAGACCTAAAATCCCTAATCGCATACTCATCGGTCAGCCATATAGGGCTGGTCATCGCTGCAATCTTAATCCAAACACAATGAAGCCTATCAGGGGCCATAGCCCTAATAATTGCCCACGGCTTTACCTCCTCAGCACTATTCTGCCTAGCCAACACTACCTATGAGCGAACTAAAACCCGAATTATAATTCTCACCCGGGGATTTCACAACATTCTACCAATACTAACAGCTTGGTGACTATTAACCAATCTAATAAACATTGCAACCCCCCCTAGCATCAACTTTACTGGGGAACTGCTAATTGCATCATCACTATTCAACTGATGCCCAATAACAATCATTATATTCGGACTATCCATGCTTATTACAGCATCTTACTCACTACACATATTCCTATCCACACAAATAAACTCAACCATATTAAATACCCACACAGAACCAACACATTCACGCGAGCACCTTCTAATAACACTTCACATTATCCCACTAATTCTAATCTCCATAAAACCAGAATTAGTAATTTTACCATGGAGCTACAGTGGCTGTAAAACAAGTGAAGAGATGTAGTAAAAACCATTTGGCATCACGGCAAAGCTTCTGGGCAGAACTAAATGTAGCACGCCTTGACCATAACAATGTGGTACACATAGTAGCTGCTAGCACATGTACCCCTACTAGTCAGGATAGTTTGGGTACCATAATTATGGAATATGCAGGAAATTGCACTCTACATCACATTATCTATGGGACTGGTTATTTAACAGGAAATAACGATGGCCTTAAATGTGACCATGGGTTTTTGAGTACAGCTCAGGCTGTCATTTACTCCTATGATATTGTGGCAGGATTAATGTTTCTCCATTCTCAGTTAATTGTGCATCTGGATTTAAAACCTGCTAACATATTCATAACAGAACATAATGTTTGTAAGNNNNNNNNNNNNNNNNNNNNNNNNNNNNNNNNNNNNNNNNNNNNNNNNNNNNNNNNNNNNNNNNNNNNNNNNNNNNNNNNNNNNNNNNNNNNNNNNNNNNNNNNNN"/>
                        <sequence id="seq_Platyceps_rogersi1" taxon="Platyceps_rogersi" totalcount="4" value="TCCACTACACTGCCAACATCAACCTCGCCTTCTCATCAATCGTCCATATCACACGAGACGTACCATACGGATGAATCATACAAAACCTACATGCAATCGGCGCATCAATATTCTTTATCTGTATTTACATCCACATTGCACGAGGACTATACTACGGATCCTACCTTAACAAAAACGTATGGCTATCAGGGACCACACTACTAATCATTCTCATAGCAACAGCCTTTTTCGGCTATGTCCTGCCATGAGGACAAATGTCATTCTGAGCTGCAACAGTTATCACCAACTTACTAACAGCTGTACCATACATCGGCACATCTCTAACTACGTGACTATGGGGCGGATTCTCAATTAATGACCCAACCCTAACCCGATTTTTTGCCCTACACTTCATCTTGCCATTCACCATCATCTCAATATCCTCAATTCATATCATACTCCTTCACACAGAAGGCTCTAGCAACCCATTAGGAACAAACTCAGACATTGACAAAATCCCGTTCCACCCATACCACTCATACAAAGACACCTTAATACTAACAATCATAATCACCGTGGGGGATATGGTATCATCCGAATAATACAAATCTTACCAACTACAAAAACAGATCTATTTATACCATTTATCATCCTAGCCCTCTGAGGAGCAACACTAGCTAACCTGACCTGCCTTCAACAAACAGACTTAAAATCCCTAATTGCATACTCATCAATCAGCCACATAGGCTTGGTGATTGCTGCAGTCCTAATCCAAACACAATGAAGCCTATCGGGGGCCATAGCCCTAATAATCGCCCATGGGTTTACCTCCTCAGCACTTTTCTGCTTAGCCAATACCACCTATGAACGAACTAAAACCCGAATCATAATTCTTACACGAGGGTTTCACAACATCCTTCCAATACTCACAGCATGATGACTGCTAACCAACCTAATAAATATTGCAACCCCACCTAGCATTAATTTCACCGGAGAATTACTAATCGCATCATCACTGTTCAACTGATGCCCTATAACAATTATTATATTTGGACTATCCATACTTATCACGGCATCATATTCACTGCACATATTCCTATCAACACAAATAAATACCACACTATTAAACACATATACAGAACCAACACACTCACGCGAACACCTACTTATAACACTTCACATCATTCCACTAATTCTAATCTCCATTAAGCCAGAATTAGTAATTT----------------------------------------------------------------------------------------------------------------------------------------------------------------------------------------------------------------------------------------------------------------------------------------------------------------------------------------------------------------------------------------------------------------------------------------------------------------------------------------------------------------------------------"/>
                        <sequence id="seq_Ptyas_mucosus1" taxon="Ptyas_mucosus" totalcount="4" value="TCCACTATACAGCCAACATCAACCTAGCATTTTCATCAATCATTCACATCACACGAGACGTCCCATATGGGTGAATTATACAGAACCTTCACGCAATTGGAGCATCTATATTCTTTATCTGCATTTACATTCACATCGCACGTGGGCTATACTATGGATCTTACCTGAACAAAAACGTCTGACTATCAGGAACTACCCTCCTAATTACCCTAATAGCAACAGCCTTCTTCGGCTACGTCCTACCATGAGGACAAATATCGTTCTGAGCCGCAACAGTAATCACAAACCTACTTACAGCTATACCATACATCGGCACAACACTAACCACCTGATTATGAGGAGGCTTCTCAATTAATGATCCAACTCTAACCCGATTCTTTGCCCTACATTTTATCCTTCCATTTATTATCATCTCAATATCCTCAATCCACATCATACTACTTCACACAGAAGGATCAAGCAACCCTCTAGGAACCAATTCAGACATCGACAAAATTCCGTTTCACCCATACCACTCTCACAAAGATATCCTAATACTAACCTTATTAATTACCAAGGAGGATACGGTATAATCCGAATAACACAAATTTTACCAACAACAAAAACAGACTTCTTCCTACCATTCATCGTGCTTGCCCTATGAGGAGCCACACTAGCTAACCTAACTTGCCTTCAACAAACAGACTTAAAATCACTAATCGCATACTCCTCTATCAGCCATATAGGCTTAGTTATTGCCGCAATCATAATCCAAACACAATGAAGCCTATCAGGCGCTATAGCACTAATAATCGCCCACGGATTTACCTCCTCAGCACTATTCTGCCTAGCTAACACTACTTATGAACGAACTAAAACCCGAATTATAATCCTCACACGAGGATTCCACAATATCCTACCAATACTCACTACCTGATGATTATTATCAAACCTAATAAATATTGCAACCCCACCAAGCATAAACTTCACAGGAGAATTATTAATTGCATCATCCCTGTTTAACTGATGCCCAACAACAATCATTATGTTCGGATTATCAATACTAATCACAGCATCATATTCACTACATATATTTCTCTCAACACAAATAAATACACCACTAATAAACATAATAACATACCCCACACACTCACGAGAACACCTAATTATAACACTCCACATTATCCCCCTAATATTAATCTCACTAAAACCAGAACTAGTCATCTTACCATGGAACTACAGTGGCTGTAAAACAAGTGAAGAGATGTAGTAAAAACCATTTGGCATCACGGCAAAGCTTCTGGGCAGAACTAAATGTAGCACGTCTTGACCATAACAATGTGGTACACATAGTAGCTGCTAGCACATGTACCCCTACTAGTCAGGATAGTTTGGGTACCATAATTATGGAATATGCAGGTAATTGCACTCTACATCATGTTATCTACGGGACTGGTTATTTAACAGAAAATAATGATGGCCTTAAATTTGACCGTGGGTTTTTGAGTACAGCTCAGGCTGTCATTTACTCCTGTGATATTGTGGCAGGATTAATGTTTCTCCATTCTCAGTTAATTGTGCATCTGGATTTAAAACCTGCTAACATATTCATAACAGAACATAATGTTTGTAAGATTGGAGACTTTGGATGCTCCCAAAAGCTAGAAAACAGCAAATCTTCAGGACTACATCTTTGTCATCAAGGGGGAACATATACACATCGTGCTCCTGAACTTCTTA"/>
                        <sequence id="seq_Scaphiophis_albopunctatus1" taxon="Scaphiophis_albopunctatus" totalcount="4" value="TCCACTACACAGCAAACATTAACATAGCCTTCTCCTCAATCATCCACATCACACGAGATGTACCATACGGGTGAACCATCCAAAACCTACATGCAATCGGTGCATCAATATTCTTCATCTGTATTTATACCCACATCGCACGAGGAATTTACTATGGGTCCTACCTTAATAAAAATGTATGACTATCCGGAACAGCAATACTAATCACACTAATAGCAACATCGTTCTTTGGATATGTTCTACCATGAGGACAAATATCATTCTGAGCAGCAACAGTAATCACAAACCTTCTAACTGCCCTACCATACATTGGAACACCCCTAATCACATGGCTCTGAGGGGGATTCTCAATCAATGACCCAACACTAACCCGATTCTTCACCCTACATTTCATCTTGCCATTTACAATCATCTCTATATCATCAATCCACATTATACTTCTTCACACAGAAGGATCCAGCAACCCACTCGGAACAAACTCGGACATTGATAAAATCCCATTCCACCCCTACCACATATACAAAGATACTCTCATATTTACAATTATAATCACCAAGGTGGGTACGGGATCATTCGAATAATACAAATCTTGCCTACAACAAAAACAGACTTATTCCTACCATTTATCGTCCTAGCCCTATGAGGAGCAACTATTGCTAATCTAACATGCCTACAACAAACTGACTTAAAATCACTCATTGCATACTCATCAATCAGCCATATAGGCTTAGTTATTGCAGCAATTATAATTCAAACACAATGAAGCCTCTCTGGGGCTATAGCCTTAATAATTGCCCACGGATTCACCTCATCAGCATTATTTTGCCTAGCAAACACCACCTATGAACGAACAAAAACCCGAATTATAATCCTAACACGGGGATTCCACACAACCCTTCCAATACTATCGGCCTGATGGTTATTAGCAAACCTAATAAATATCTCTACTCCACCAAGCATAAACTTTACTGGAGAACTATTAATCACATCATCACTATTCAACTGATGTCCAACAACAATAATTATACTAGGCCTATCAATACTCATCACATCATCCTACTCTCTACATATATTCCTATCAACACAAATAAACACACCCCTTTCAAATACAACAATACATCCAACACACTCACGAGAACACCTTATTATAACACTCCATATCACCCCGTTAATACTAATCTCACTAAAACCAGAATTAATTATGATACTATGGAGCTACAGTGGCTGTAAAACAAGTGAAGAGATGTAGTAAAAACCATTTGGCATCACGGCAAAGCTTCTGGGCAGAACTAAATGTAGCACGTCTTGACCATAACAATGTGGTACACATAGTAGCTGCTAGCACATGTACCCCTACTAGTCAGGATAGTTTGGGTACCATAATTATGGAATATGCAGGTAATTGCACTCTACATCATGTTATCTACGGGACTGGTTATTTAACAGGAAATAATGATGGCCTTAAATATGACCATGGGATTTTGAGTACAGCTCAGGCTGTCATTTACTCCTGTGATATTGTGGCAGGATTAATGTTTCTCCATTCTCAGTTAATTGTGCATCTGGATTTAAAACCTGCTAACATATTTATAACAGAAGATAATGTTTGTAAGATTGGAGACTTTGGATGCTCCCAAAAGCTAGAAGACAGCAAATCTTCAGGACTACACCTTTGTCATCAAGGGGGAACATACACACATCGTGCTCCTGAACTTCTTA"/>
                        <sequence id="seq_Sibynophis_subpunctatus1" taxon="Sibynophis_subpunctatus" totalcount="4" value="TACACTACACAGCTGATATTAACCTAGCTTTCTCATCTACTGTCCACATCATACGAGACGTACCATACGGTTGAATCATACAAAACCTTCATGCAATTGGAGCATCTATATTCTTCATCTGCATCTACACCCACATCGCACGTGGACTCTACTATGGATCCTACTTAAATAAAGAAGTCTGATTATCAGGAACCATCATCCTAATTATCCTAATAGCAACAGCATTTTTCGGCTATGTCTTACCATGAGGACAAATGTCGTTCTGAGCCGCAACAGTAATTACTAACCTCCTTACAGCAGTACCCTACCTAGGCACCATACTCACCACCTGGCTCTGAGGTGGATTCTCAATCAACAACCCAACACTCACCCGCTTTTTCGCACTACACTTTGTCCTCCCATTTATTATTCTATCCCTTTCATCCATCCACATTACACTACTCCACAACGAAGGGTCAAGCAACCCACTAGGAACAAACTCAGACATTGATAAAATCCCGTTCCACCCCTACCACTCCCACAAAGACATAATACTATTAACGATCCTAATCACACGGGGGGGTATGGTATCATCCGAATAATACAAACCTTACCAACAATAAAAACAGACATATTCCTCCCACTAGTCGTTATAGCTCTTTGAGGAGCCACCATAGCCAACCTAACCTGCTTACAACAAACAGATCTAAAATCCCTTATCGCTTATTCATCCATTAGCCACATAGGCCTAGTAATCGCAGCAATCACCATCCAAACACAATGAAGCTTATCCGGAGCCATAGCCCTAATAATCGCCCACGGCTTCACTTCATCAGCACTGTTTTGCTTGGCTAATTCAACCTACGAACGGACTAAAACCCGAATTATAGTCCTCACGCGAGGACTACACAACACCCTCCCAATAATTACAGCCTGATGACTACTAAGCAACCTAATAAACATTGCCACCCCACCAAGCATTAACTTTACCGGGGAACTACTAATCGCATCATCCCTATTCAACTGATGCCCAACAACAATCACCCTATTTGGACTATCCATACTAATCACCGCATCCTACTCACTACACATGTTTTTATCAACACAAATGGGAACACCCCAACCAAACAATCCAACCCAGCCAACACATACACGAGAGCATCTTTTAATAACCCTCCATATCATCCCACTTATCCTCATCTCACTTAAACCAGAACTAGTCATCANNNNNNNNNNNNNNNNNNNNNNNNNNNNNNNNNNNNNNNNNNNNNNNNNNNNNNNNNNNNNNNNNNNNNNNNNNNNNNNNNNNNNNNNNNNNNNNNNNNNNNNNNNNNNNNNNNNNNNNNNNNNNNNNNNNNNNNNNNNNNNNNNNNNNNNNNNNNNNNNNNNNNNNGGGTACCGTAATTATGGAATATGCAGGTAATTGCACTCTACATCATGTTATCTATGGGACTGGTTATTTGACAGGAAATAACGATAGCCTTAAATGTGACCATGGGTTTTTGAGTACAGCTCAGGCTGTCATTTACTCCTGTGATATTGTGGCAGGGTTAATGTTTCTCCATTCTCAGTCAATTGTACATCTGGATTTAAAACCTGCTAACATATTCATAACAGAACATAATGTTTGTAAGATTGGAGATTTTGGATGCTCCCAAAAGCTAGACGATAGCGAATCTTCAGGACTACATCTTTGTCATCAAGGNNNNNNNNNNNNNNNNNNNNNNNNNNNNNNNNNNN"/>
                        <sequence id="seq_Spalerosophis_diadema1" taxon="Spalerosophis_diadema" totalcount="4" value="TTCACTACACAGCCAACATTAACCTTGCCTTTTCATCCATCATCCATATCACACGAGACGTCCCATGTGGGTGAATCATACAAAACCTACACGCAATCGGCGCATCAATATTCTTCATCTGCACCTACATCCACATTGCACGTGGACTTTACTATGGGTCATACCTTAACAAAAATGTGTGATTATCTGGAACCACTCTACTAATTATCCTCATAGCAACAGCCTTTTTCGGCTACGTACTACCCTGAGGGCAAATATCATTCTGAGCAGCAACAGTCATCACCAACCTACTAACAGCAGTACCATACATTGGAACTACACTAACCACCTGACTCTGAGGCGGATTCTCAATTAACGATCCCACCCTAACACGATTCTTTGCCCTCCACTTCATCCTACCCTTCACCATTATCTCCTTATCTTCTATTCACATCATACTCCTCCACACAGAAGGCTCTAGCAACCCACTTGGAACAAACTCAGACATTGACAAAATCCCGTTCCACCCATACCACTCCTACAAAGACACCCTTATATTGACTATCATAATTACCAGGGAGGATACGGCATCATCCGAATAATACAAATCCTGCCAACCACAAAAACAGACCTATTCCTACCATTTATCGTTTTAGCCCTGTGAGGAGCAACCCTAGCCAACTTAACCTGCCTCCAACAAACCGACCTAAAATCCCTAATCGCATACTCATCCATCAGCCACATGGGACTAGTAATCGCCGCAATCATAATCCAAACACAATGAAGCCTATCGGGGGCCATAGCCCTAATAATCGCCCACGGATTCACCTCCTCAGCACTTTTCTGCCTAGCCAACACCACCTATGAACGAACTAAAACCCGAATTATAATCCTAACCCGGGGGTTCCACAACATCCTGCCAATACTCACAGCCTGATGACTTCTAACCAACCTAATAAACATTGCAACCCCCCCCAGCATAAACTTTACCGGAGAACTACTAATCGCATCATCACTATTCAACTGATGCCCTATAACAATTATCATATTTGGACTATCCATACTTATTACAGCATCATACTCACTACATATATTCCTTTCAACACAAATAAACTCACCACTATTAAACTCAACAACACAGCCAACGCACTCACGCGAACACCTTCTTATAACGCTACATATCGCCCCGCTAATCCTAATCTCACTAAAACCAGAGCTAGTAATCTTACCATGGAGCTACAGTGGCTGTAAAACAAGTGAAGAGATGTAGTAAAAACCATTTGGCATCACGGCAAAGCTTCTGGGCAGAACTAAATGTAGCACGTCTTGACCATAACAATGTGGTACACATAGTAGCTGCTAGCACATGTACCCCTACTAGTCAGGATAGTTTGGGTACCATAATTATGGAATATGCAGGTAATTGCACTCTACATCACATTATCTATGGGACTGGTTATTTAACAGGAAATAATGATGGCCTTAAATGTGACCATGGGTTTTTGAGTACAACTCAGGCTGTCATTTATTCCTATGATATTGTGACAGGATTAATGTTTCTCCATTCTCAGTTAATTGTGCATCTGGATTTAAAACCTGCTAACATATTCATAACAGAACATAATGTTTGTAAGATTGGAGACTTTGGATGCTCCCAAAAGCTAGAAGATAGAAAATCTTCAGGACTATATCTTTGTCATCAAGGGGGAACATACACACATCGTGCTCCTGAACTTCTTA"/>
                        <sequence id="seq_SPN0911" taxon="Philothamnus_semivariegatus_3" totalcount="4" value="TTCACTATACAGCCAACATCAACCTGGCCTTTTCATCTATTGTCCACATCACACGAGATGTCCA?CATGGATGAATAATACAAAACCTTCATGCAATTGGAGCATCAATATTCTTCATCTGCATCTACATCCACATTGCACGAGAC?TTTACTACGGATCTTACCTCAACAAAAATGTGTGATTATCAGGAACTACTCTATTAATCACCCTCATAGCAACAGCCTTCTT?GGTTACGTCCTTGT?TGARDADAGA????????????????????GTRATKWSCRRCYWCMTRACRG?CGKMYYHTAWRWMGGYWYMACACTAAYYACWWRS?TTGGGGHGRGTTHT??AATTA????????????????????????????????????????????????????????????????????????????????????????????????????????????????????????????????????????????????????????????????????????????????????????????????????????????CGGATACGGCATCATCCGAATAATACAAATCCTACCAACAACAAAAACCGACTTCTTCCTACCATTTATTATTCTAGCCATCTGAGGCGCCACACTAGCCAACCTCACATGCCTACAACAAACAGACCTAAAATCTCTTATTGCATACTCCTCTATTAGCCATATGGGCCTAGTAGTTGCTGCCATTATAATTCAGACACAATGAAGCCTATCAGGAGCAATAACCCTAATAATCGCCCATGGATTTACCTCCTCAGCACTATTTTGTCTAGCTAACACTACTTATGAACGTACTAAAACCCGTATTATAGCACTCACACGAGGATTCCACAACATTCTACCAATACTTACAACCTGATGACTACTAACAAACCTGATAAACATTGCAACCCCACCAAGTATTAATTTTACCGGAGAACTACTAATTGCATCCTCCCTATTCAACTGATGCCCAACAACACTTATTTTATTTGGTCTGTCAATACTTATCACGGCATCCTACTCCCTACACATATACTTATCAACACAAACAGGCACGCCCTTATTAAACACAACAACATATCAAACACACACCCGAGAACACCTGCTTATAACACTCCATATCATCCCACTAATACTTATTTCCCTTAAACCAGAACTAGTTATA?TACCATGGAGCTACAGTGGCTGTAAAACAAGTGAAGAGATGTAGTAAAAACCATTTGGCATCACGACAAAGCTTCTGGGCAGAAYTAAATGTAGCACGTCTTGACCATAACAATGTGGTACACATAGTAGCTGCTAGCACATGTACTCCTACTAGTCAGGATAGTTTGGGTACCATAATTATGGAATATGCAGGTAATTGCACTCTACATCATGTTATCTATGGGACTGGTTATTTAACAGGAAATAATGA?G?CCTTAAATGTGACCATGGGTTTTTGAGTACAGCTCAGGCTGTCATTTACTCCTGTGATATTGTGGCAGGATTAATGTTTCTCCATTCTCAGTTAATTGTGCATCTGGATTTAAAACCTGCTAACATATTCATAACAGAACATAACGTTTGTAAGATTGGAGACTTTGGATGCTCCCAAAAGCTAGAAGATAGCAAATCTTCAGGACTACATCTTTGTCATCAAGGRGGAACATAYACACATCGTGCTCCTGAACTTCTTA"/>
                        <sequence id="seq_T_sem1" taxon="Telescopus_semiannulatus" totalcount="4" value="TCCATTACACAGCCAACATCAATCTTGCCTTTTCATCAATCATTCACATTACCCGAGACGTCCCATACGGGTGAATCATACAAAATCTTCATGCTATCGGAGCATCTGTGTTTTTCCTTTGTATCTATGTACACATCGCACGAGGCATCTACTACGGATCCTACCTAAACAAAAATGTCTGACTCTCAGGAACAGCCCTACTAATCACCCTCATAGCAACAGCTTTCTTTGGCTATGTCCTGCCCTGAGGACAGATATCCTTCTGAGCCGCAACAGTTATTACCAACCTGTTAACAGCAGTACCATACATTGGCACAATACTAACCACTTGGCTTTGAGGCGGATTCTCAATCAATGACCCCACCCTCACTCGATTTTTTGCCATACACTTTATTTTACCCTTTATCATTATTTCAATATCATTAATCCATATCACACTACTACACACAGAAGGTTCTAGCAACCCATTAGGAACTAACTCAGATATCGATAAAATCCCCTTTCACCCGTATCACTCCCACAAAGATATTCTAATACTAACCATATTAATCACCTGGGCGGATATGGTATAATCCGAATAATGCAAACCCTCCCGACTACAAATACCAACCTATTCCTACCATTTATTATTCTTGCCCTCTGGGGGGCAACACTAGCCAACCTTACCTGCCTACAGCAAACAGATCTTAAAGCCCTAATCGCATACTCTTCAATTAGCCACATAGGTTTAGTCATCGCTGCAATCATCATCCAGACACAATGAAGCTTGTCTGGGGCTATAGCCCTGATAATTGCCCACGGATTTACCTCATCAGCACTGTTTTGCTTAGCAAACACCACCTACGAGCGAACTAAAACTCGAATTATAATCCTCACACGGGGGTTCCACAACATCCTACCAATATTAACAACCTGGTGGTTGACAACCAACCTTATAAACATTGCAACCCCACCCAGCATTAACTTTACCGGAGAACTACTAATCATCTCATCCCTGTTTAACTGATGCCCAACAACTATTATCATACTCGGTCTTTCTATACTCATAACAGCATCATATTCCCTCCACATATTCCTATCAACACAAATAAACACACCCACACTAAACTCACCCACACACCCGACACACACGCGAGAACACTTAATTATAATACTTCACATTGCACCACTATTACTCATCTCCATAAAACCAGAGCTAGTCATT?TACCATGGAGCTACAGTGGCTGTAAAACAAGTGAAGAGATGTAGTAAAAACCATTTGGCATCACGGCAAAGCTTCTGGGCAGAACTAAATGTAGCACGTCTTGACCATAACAACGTGATACACATAGTAGCTGCTAGCACATGTACGCCTACTAATCAGGATAGTTTGGGTACCATAATTATGGAATATGCAGGTAACTGCACTCTACATCATGTTATCTATGGGACTGGTTATTTAACAGGAAATAATGATGGCCTTAAATGTGACCATGGGTTTTTGAGTACAGCTCAGGCTGTCATTTACTCCTGTGATATTGTGGCAGGATTAATGTTTCTCCATTCTCAGTTAATTGTACATCTGGATTTAAAACCTGCTAACATATTCATAACAGAACATAATGTTTGCAAGATTGGAGACTTTGGATGCTCCCAAAAGCTAGAAGATAGCAAATCTTCAAGACTACATCTTTGTCATCAAGGGGGAACATACACACATCGTGCTCCTGAACTTCT??"/>
                        <sequence id="seq_TGET1-671" taxon="Crotaphopeltis_hotamboeia" totalcount="4" value="TCCACTATACAGCAAACATCAACATTGCCTTTACATCCATTATTCATATCTCACGAGATGTCCCATACGGATGAATCATACAAAACCTCCACGCAATTGGCGCATCCATATTCTTCATCTGCATCTATATTCACATTGCACGGGGCCTTTATTACGGATCATACCTAAATAAAAATGTCTGACTATC??GAACCACCTTATTATTTACTCTTATAGCTACAGCATTCTTTGGGTATGTTCTGCCATGAGGACAAADA?CATTCTGAGCAGCAACAGTAATTACTAA?CTACTAACTGCAGTACC?TACAT?GGCACTAC?CTAACAACA?GATTATG?GGCGG??TCTCAAWTAATGA?CCAACCCTAADTCGATTTTTCGCCCTACACTTTATTCTCCCATTCGCTATCATTTCAA?ATCTTCAATTCATATCATACTATTACACGCAGAAGGGTCTAGCAACCCACTAGGAACCAA?TCAGACATCGATAAAATACCATTTCACCCCTATCACTCCCACAA?GACA?TCTTATACT?ACCACTATDATCACC?AGGCGGTTATGGTATTATTCGCCTATCACAAATTCTACCAACCACAAAAACAGATCTGTTCCTACCATTTATCGTCCTAGCTATATGAGGGGCAACACTAGCCAATCTAACCTGCCTACAACAAACAGACTTAAAATCACTCATCGCATACTCTTCCATTAGCCATATGGGGTTAGTCATCGCTGCTATTATAATCCAAACACAATGAAGCCTATCCGGGGCAATAGCCCTCATAATCGCCCACGGGTTTACCTCCTCATCACTATTCTGCCTAGCAAACATAACCTACGAGCGAACCAAGACCCGAATTTTAATCTTAACACGAGGATTCCACAACATTCTACCAATATTAGTAATTTGATGGCTCATAACTAACCTAATAAACATTGCAACCCCACCGAGCATAAACTTCACAGGAGAACTACTAATTGCATCCTCCCTCTTCAGCTGGTGCCCAGCAACAATTATTTTATTTGGGGTATCAATACTAATCACAGCACTATACTCCTTACACATGTTTCTTTCAACACAAATGAATACCCCCCAAATAAACACAACAGTACACCCAACGCACACACGAGAACACCTAATCATAATATTACACATTACACCATTAATCCTAATATCCATAAAACCAGAACTGGTAATC??????????????????????????????????????????????????????????????????????????????????????????????????????????????????????????????????GCTGCTAGCACATGTACCCCTACTAATCAGGATAGTTTGGGTACCATAATTATGGAATATGTAGGTAATTGCACTCTACATCATGTTATCTATGGGACTGGTTATTTAACAGGAAATAATGATGGCCTTAAATGTGACCATGGGTTTTTAAGTACAGCTCAGGCTGTCATTTACTCCTGTGATATTGTGGCCGGATTAATATTTCTCCATTCTCAGTTAATTGTGCATCTGGATTTAAAACCTGCTAACATATTCATAACAGAACATAATGTTTGCAAGATTGGAGACTTTGGATGCTCCCAAAAGCTAGAAGATAGCAAATCTTCAAGACTACATCTTTGTCATCAAGGGGGAACATACACACATCGTGCTCCTGAACTTCTTA"/>
                        <sequence id="seq_Thom6051" taxon="Crotaphopeltis_degeni" totalcount="4" value="TCCACTTTACAGCAAACATTAACAWDGCCTTCTCATCYWTTATTCACATACTACGGGATGTCCCATGCGGATGATTCATACAAAACCTTCATGCAATGGGGGCATCAATATTCTTTATCTGCATCTACATCCACATTGCACGAGGACTWTATTATGGATCATACCTAAATAAAAACGTCTGACTATC??GAACCACCCTATTATTTATCCTCATAGCAACCGCATTCTTTGGATATGTCCTTCCATGAGGACAAATATCATTCTGAGCAGCAACAGTAATCACCAACTTACTAACTGCAATCCCCTACATCGGAACTACTATCACCACATGACTTTGAGGTGGATTCTCAATCAATGACCCAACCCTAACCCGATTCTTTGCCCTCCACTTCATCCTTCCATTCGCCATCATATCAGTATCTTCAATTCACATCATACTCCTTCATACAGAAGGATCCAGCAACCCATTAGGAACAAACTCAGACATCGACAAAATCCCGTTCCACCCATACCACTCTCACAAGGATATCCTCATATTAATTACCATAATTACC??GGCGGATATGGGATTATCCGCCTATCACAAATTCTACCCACCACAAAAACAGACCTATTCATACCATTCATCATCATATCGCTATGGGGGGCAACACTAGCTAACCTAACTTGCCTACAACAAACAGATCTAAAATCACTCATTGCCTATTCTTCTATTAGCCATATAGGGTTAGTCATCGCTGCAATCATAATCCAAACACAATGAAGCCTATCAGGGGCCATAGCCCTTATAATCGCCCACGGATTCACCTCCTCATCCATATTCTGCCTAGCCAATATAACCTACGAACGAATAAAGACCCGAATTTTAATCTTGACACGCGGGTTCCACAATATCTTACCAATACTTACAATCTGATGGCTAATAACCAACCTAATAAACATCGCAACCCCACCAAGCATAAACTTTACTGGAGAACTACTAATTGCATCCTCCCTCTTCAACTGATGCCCTACCACAATCATCTTATTTGGAATATCAATGCTAATCACAGCACTTTACACCCTACACATATTTCTATCAACACAAATAAATTCCCCCCAAATAAACACAACAACACACCCAACACATTCACGAGAACAACTGATCATGGCACTACATATCATCCCACTAATTTTAATATCCATTAAACCAGAGCTAGTAATC???????????????????????????????????????????????????????????????????????????????????????????????????????????????????????????????????????????????????????????????????????????????????????????????????????????????????????????????????????????????????????????????????????????????????????????????????????????????????????????????????????????????????????????????????????????????????????????????????????????????????????????????????????????????????????????????????????????????????????????????????????????????????????????????????"/>
                        <sequence id="seq_Thom6371" taxon="Crotaphopeltis_hotamboeia" totalcount="4" value="TCCACTACACAGCGAACATCAACATTGCCTTTACATCCATTATTCACATCTCACGAGATGTCCCATACGGATGAATCATACAAAATCTCCATGCAATCGGCGCATCCATATTCTTCATCTGCATCTACACTCACATTGCACGGGGTATTTATTACGGATCCTATCTAAATAAAAATGTTTGGCTATC??GAACCGCCCTATTATTTATCCTTATAGCCACAGCATTCTTTGGGTATGTGCTGCCATGAGGACAAATATCATTCTGAGCAGCAACAGTAATTACTAACCTACTAACTGCAATACCGTACATCGGCACTACCCTAACAACATGGTTATGGGGCGGATTCTCAATTAATGACCCAACCCTAACTCGATTTTTCGCCCTACACTTTATTCTCCCATTCACTATCATTTCAATATCCTCAATTCACATTATACTATTACACACAGAAGGGTCTAGCAACCCATTAGGAACCAACTCAGATATCGATAAAGTACCATTCCACCCCTATCACTCCCACAAGGACATTCTCATACTAACCACCATAATCACC?GGGCGGTTATGGTATTATTCGCCTATCACAAATCCTACCAACCACAAAAACAGACCTATTCCTACCATTTATCATTTTAGCTATGTGAGGGGCAACACTAGCCAATCTGACCTGCCTACAACAAACAGACTTAAAATCACTCATCGCATACTCCTCTATTAGCCACATAGGACTAGTTATCGCTGCTATCATAATTCAAACACAATGAAGCCTATCCGGAGCAATAGCCCTCATAATCGCCCACGGATTTACCTCCTCATCACTATTTTGCCTAGCAAACATAACCTATGAGCGAACCAAAACCCGAATCCTAATCTTAACACGAGGGTTTCACAATATCCTACCAATACTGACGGTCTGGTGGCTTATAGCTAACCTAATAAACATTGCAACCCCACCAAGCATAAACTTCACAGGAGAACTACTAATTGCATCCTCCCTTTTCAACTGATGCCCAACAACAATTATTTTGTTTGGGGTATCAATACTAATCACAGCACTATACTCCCTACACATGTTTCTTTCAACACAAATGAACACCCCACAAATAAACATAACAGTACACCCAACGCACACACGAGAACACCTAGTCATGATACTACACATCACACCACTAATCCTAATATCCATAAAACCAGAGCTAGTAATC?TACCATGGAGCTACAGTGGCTGTAAAACAAGTGAAGAGATGTAGTAAAAACCATTTGGCATCACGGCAAAGCTTCTGGGCAGAACTAAATGTAGCACGTCTTGACCATAACAATGTGGTKCACATAGTAGCTGCTAGCACATGTACCCCTACTAATCAGGATAGTTTGGGTACCATAATTATGGAATATGTAGGTAATTGCACTCTACATCATGTTATCTATGGGACTGGTTATTTAACAGGAAATAATGATGGCCTTAAATGTGACCATGGGTTTTTAAGTACAGCTCAGGCTGTCATTTACTCCTGTGATATTGTGGCCGGATTAATATTTCTCCATTCTCAGTTAATTGTGCATCTGGATTTAAAACCTGCTAACATATTCATAACAGAACATAATGTTTGCAAGATTGGAGACTTTGGATGCTCCCAAAAGCTAGAAGATAGCAAATCTTCAAGACTACATCTTTGTCATCAAGGGGGAACATACACACATCGTGCTCCTGAACTTCTTA"/>
                        <sequence id="seq_Tyr011" taxon="Philothamnus_natalensis" totalcount="4" value="TCCACTATACAGCCAATATTAATCTCGCCTTCTCATCCATTATCCACATCACACGAGACGTCCCCTACGGATGAATCATACAAAATCTCCACGCAATCGGAGCATCCCTCTTTTTCATTTGTATTTATATCCATATCGCACGAGGCCTTTACTACGGATCCTACCTCAATAAAAACGTATGACTATCAGGAACCATCCTTCTAATTACCCTAATAGCAACAGCATTCTTCGGTTATGTCCTACCTTGAGGACAAATATCATTCTGGGCAGCAACTGTAATCACAAACCTTCTTACAGCCGTACCCTACATCGGCACAACCCTCACCACTTGACTATGAGGCGGCTTCTCAATCAATGACCCCACCTTAACACGATTTTTTGCTCTCCACTTCATTCTCCCCTTCGCTATTATCTCACTATCTTCTATCCACATTATACTTCTACACACAGAGGGGTCTAGCAACCCACTTGGAACAAACTCTGACATTGATAAAATCCCATTCCATCCGTACCACTCCCACAAAGATGTTCTCATGCTCACTATTCTATTCACCC?GGCGGATATGGCATCATTCGAATAATACAAATTCTACCAACAACAAAAACTGACCTCTTTCTGCCATTTATTATTCTTGCCGTCTGAGGCGCCACATTAGCTAACCTTACCTGCCTGCAACAAACAGACCTAAAATCTCTTATCGCATATTCCTCTATCAGCCACATGGGCCTAGTAATTGCCGCTATTATAATCCAGACACAATGAAGCCTATCAGGGGCAATAACCCTTATAATCGCCCACGGATTTACATCCTCTGCTCTGTTCTGTCTAGCCAACACCACCTATGAACGAACTAAAACCCGCATCATAGCACTCACACGAGGATTCCACAATATTCTGCCAATACTTACAACCTGATGATTATTAACAAACCTAATAAACATTGCAACCCCGCCGAGCATAAACTTTACCGGAGAATTACTAATTGCATCTTCACTATTCAACTGATGCCCAATAACAATCATCCTATTTGGACTATCAATACTTATTACCGCATCCTACTCTCTCCACATACTTCTATCAACACAAACGGGCACACCTATATTAAACACAACTACACATCAAACACACACCCGAGAACATCTACTTATAGCACTTCACATTATTCCACTAATACTCATCTCCCTCAAACCAGAACTAGTTATC?TACCATGGAGCTACAGTGGCTGTAAAACAAGTGAAGAGATGTAGTAAAAACCATTTGGCATCACGACAAAGCTTCTGGGCAGAACTAAATGTAGCACGTCTTGACCATAACAATGTGGTACACATAGTAGCTGCTAGCACATGTACTCCTACTAGTCAGGATAGTTTGGGTACCATAATTATGGAATATGCAGGTAATTGCACTCTACATCATGTTATCTATGGGACTGGTTATTTAACAGGAAATAATGATGGCCTTAAATGTGACCATGGGTTTTTGAGTACAGCTCAGGCTGTCATTTACTCCTGTGATATTGTGGCAGGATTAATGTTTCTCCATTCTCAGTTAATTGTGCATCTGGATTTAAAACCTGCTAACATATTCATAACAGAACATAATGTTTGTAAGATTGGAGACTTTGGATGCTCCCAAAAGCTAGAAGATAGCAAATCTTCAGGACTACATCTTTGTCATCAAGGGGGAACATACACACATCGTGCTCCTGAACTTCTTA"/>
                        <sequence id="seq_WC-ANG0011" taxon="Crotaphopeltis_hotamboeia" totalcount="4" value="TCCACTATACAGCAAACATWAACATTGCCTTTACATCCATTATTCACATCTCACGAGACGTACCATACGGATGAATCATACAAAACCTCCATGCAATCGGCGCATCCATATTCTTCATCTGCATCTACATYCACATTGCACGGGGGCTTTATTACGGGTCGTATCTAAATAAAAATGTCTGGCTATC??GAACCACCTTATTATTTATCCTCATAGCTACAGCATTCTTTGGRTACGTCCTGCCATGDGGACAAA?ATCATTCTGAGCAGCAACAGTAATTACTAACCTAWTAACKGCAGTACCATDWATCGGCACTACCCTAACAACAWGDTTATGGGGCGGATTCTCAAWTAATGAMCCAACCCTKACTCGATTTTTCGCCCTACACTTTATTCTCCCATTCRCTATCATTTCAMTATCBTCAATTCACATTATACTATTACACACAGAGGGGTCTAGCAACCCCCTAGGAACCAACTCAGACATCGATAAAGTACCATTTCATCCCTATCACTCCTACAAGGACATTCTAATACTAACCACTATAATCACC??????GTTATGGTATTATTCGCCTATCACAAATTCTACCAACCACAAAAACAGACCTGTTCCTACCATTCATCGTTCTAGCTATGTGGGGGGCAACACTAGCCAATCTAACCTGCTTACAACAAACAGACTTAAAATCACTCATCGCATACTCTTCAATTAGCCACATGGGGCTAGTTATCGCTGCTATCATAATCCAAACACAATGAAGTCTATCCGGAGCAATAGCCCTCATAATTGCCCACGGATTTACCTCCTCATCACTATTCTGCCTAGCAAACATAACCTACGAGCGAACCAAAACCCGAATCTTAATCTTAACGCGGGGGTTTCACAACATCCTACCAATACTGACGGTTTGATGGCTCATAACTAACCTAATAAACATTGCAACCCCACCAAGCATAAACTTCACAGGAGAACTACTAATTGCATCCTCCCTTTTCAACTGATGCCCAACAACAATTATTTTATTTAGTGTATCAATACTAATCACAGCACTATACTCCCTACACATGTTTCTTTCAACACAAATGAACACCCCCCAAATAAACATAACAGTACACCCAACACATACACGAGAACACCTGATCATGATACTACACATTACACCATTAATCCTAATATCCATAAAACCAGAACTAGTAATC?TACCATGGAGCTACAGTGGCTGTAAAACAAGTGAAGAGATGTAGTAAAAACWATTTGGCATCACGGCAAAG?TTCTGGGCGGAACTAAATGTAGCACGTCTTGACCATAAC????????????????TAGCTGCTAGCACATGTACCCCTACTAATCAGGATAGTTTGGGTACCATAATTATGGAATATGTAGGTAATTGCACTCTACATCATGTTATCTATGGGACTGGTTATTTAACAGGAAATAATGATGGCCTTAAATGTGACCATGGGYTTTTAAGTACAGCTCAGGCTGTCATTTACTCCTGTGATATTGTGGCCGGATTAATATTTCTCCATTCTCAGTTAATTGTGCATCTGGATTTAAAACCTGCTAACATATTCATAACAGAACATAATGTTTGCAAGATTGGAGACTTTGGATGCTCCCAAAAGCTAGAAGATAGCAAATCTTCAAGACTACATCTTTGTCATCAAGGGGGAACATACACACATCGTGCTCCTGAACTTCTTA"/>
                        <sequence id="seq_WC12-A0821" taxon="Crotaphopeltis_hotamboeia" totalcount="4" value="TCCACTATACAGCAAACATCAACATTGCCTTTACATCCATTATYCACATCTCACGAGATGTCCCATACGGATGAATCATACAAAACCTCCATGCAATTGGCGCATCCATATTCTTCATCTGCATCTACATTCACATTGCACGRGGACTTTATTATGGGTCATATCTAAATAAAAATGTTTGGCTATC??GAACCACCCTATTATTTATCCTCATAGCTACAGCATTCTTTGGGTATGTCCTGCC?TGAGGACAAATA?CATTCTGAGCAGCAACAGTAATTACTAACCTACTAACTGCAGTACCATACATCGGCACCACCCTGACAACAARGTTKTGGGGCGGATTCTCAATTAATGACCCAACCCTAACTCGATTTTTCGCCCTACACTTTATTCTCCCATTCACTATCATTTCAATATCCTCAATTCACATTATACTATTACACACAGAGGGGTCTAGCAACCCACTAGGAACCAACTCAGACATCGATAAAGTACCATTTCACCCCTATCACTCCTACAAGGACATTCTTATACTAACCATCATAATCACC??????GTTATGGTATHATTCGCCTATCACAAATTTTACCAACCACAAAAACAGACCTATTCCTACCATTCATCGTTCTAGCTATATGGGGGGCAACACTAGCCAATCTAACCTGCCTACAACAAACAGACTTAAAATCACTCATCGCATACTCCTCTATTAGCCACATAGGACTAGTTATCGCTGCTATCATAATCCAAACACAATGAAGCCTATCCGGAGCAATAGCCCTCATAATCGCCCACGGATTTACCTCCTCATCACTGTTCTGCCTAGCAAACATAACCTACGAGCGAACCAAAACCCGAATCTTAATCTTAACACGAGGGTTTCACAGCATCCTACCAATACTCACGATTTGATGGCTTATAACTAACCTAATAAATATTGCAACCCCACCAAGCATAAACTTCACAGGAGAACTACTAATTGCATCCTCCCTTTTCAGCTGATGCCCAACAACAATTATTTTATTTGGGATATCAATACTAATCACAGCACTGTATTCCCTACACATGTTTCTTTCAACACAAATGAACACCCCCCAAATAAACATAACAGTACACCCAACGCACACACGAGAGCACCTAATCATGATACTACACATTACACCATTAATCCTAATATCCATAAAGCCAGAGCTAGTAATC?TACCATGGAGCTACAGTGGCTGTAAAACAAGTGAAGAGATGTAGTAAAAACMATTTGGCATCACGGCAAAGCTTCTGGGCGGAACTAAATGTAGCACGTCTTGACCATAACAATGTGGTTCACATRRTAGCTGCTAGCACATGTACCCCTACTAATCAGGATAGTTTGGGTACCATAATTATGGAATATGTAGGTAATTGCACTCTACATCATGTTATCTATGGGACTGGTTATTTAACAGGAAATAATGATGGCCTTAAATGTGACCATGGGTTTTTAAGTACAGCTCAGGCTGTCATTTACTCCTGTGATATTGTGGCCGGATTAATATTTCTCCATTCTCAGTTAATTGTGCATCTGGATTTAAAACCTGCTAACATATTCATAACAGAACATAATGTTTGCAAGATTGGAGACTTTGGATGCTCCCAAAAGCTAGAAGATAGCAAATCTTCAAGACTACATCTTTGTCATCAAGGGGGAACATACACACATCGTGCTCCTGAACTTCTTA"/>
                        <sequence id="seq_WC12-A1091" taxon="Crotaphopeltis_hotamboeia" totalcount="4" value="TCCACTATACAGCAAACATCAACATTGCCTTTACATCCATTATTCACATCTCACGAGATGTCCCATACGGATGAATCATACAAAATCTACATGCAATCGGCGCATCTATATTCTTCATCTGCATCTACATTCACATTGCACGRGGACTTTATTACGGATCATATCTAAATAAAAATGTTTGACTATC??GAACCACCTTATTATTTATCCTCATAGCTACATCATTCTTTGGATACGTCCTACCATGAGGACAAATATCKTTCTGAGCAGCAACAGTAATCACTAACCTACTAACTGCAGTACCATACATCGGCACTACCCTAACAACATGATTGTGRGGCGGATTCTCAATTAATGACCCAACTCTAACTCGATTTTTCGCCCTGCACTTTATTCTCCCATTTACCATCATTTCAATATCCTCAKTTCACATTATACTATTACACACAGAAGGGTCTAACAACCCACTAGGAACCAATTCAGACATCGATAAAGTACCATTTCATCCCTATCACTCCTACAAGGACATTCTTATACTAACCGCTATAATCACC??????GBTATGGVATTATTCGCCTATCACAAATTTTACCAACCACAAAAACAGACCTATTCCTACCATTCATCGTTCTAGCTATATGGGGGGCAACACTGGCCAATCTAACCTGCCTACAACAAACAGACTTAAAATCACTCATCGCATACTCCTCTATTAGCCACATGGGATTAGTCATCGCTGCTATCATAATCCAAACACAATGAAGTCTATCCGGAGCAATAGCCCTCATAATCGCCCACGGATTTACCTCCTCATCACTATTCTGCCTAGCAAACATAACCTACGAACGAACCAAAACCCGAATCCTAATCTTAACGCGAGGGTTTCACAGCATTCTACCAATGCTGGCGGTTTGATGGCTTATAACTAACCTAATAAATATTGCAACCCCACCAAGCATAAACTTCACAGGAGAACTACTAATTGCCTCCTCCCTTTTCAACTGATGCCCAACAACAATTATTTTATTTGGGATATCAATGCTAATTACAACACTATACTCCCTACACATGTTTCTTTCAACACAAATGAACACCCCCCAAATAAACATAGCAGTACACCCAACGCACACACGAGAACACCTAATTATGATACTACACATTACACCATTAATCCTAATATCCATAAAACCAGAGCTAGTAATC?TACCATG?AGCTACAGTGGCTGTAAAACA?????AGAGATGTAGTAAAAHWHYT?TGGCATCACGGCAAAGCTTCTGGGCGGAACTAAATGTAGCACGTCTTGACCATAACAATGTGGTTCACATAGTAGCTGCTAGCACATGTACCCCTACTAATCAGGATAGTTTGGGTACCATAATTATGGAATATGTAGGTAATTGCACTCTACATCATGTTATCTATGGGACTGGTTATTTAACAGGAAATAATGATGGCCTTAAATGTGACCATGGGTTTTTAAGTACAGCTCAGGCTGTCATTTACTCCTGTGATATTGTGGCCGGATTAATATTTCTCCATTCTCAGTTAATTGTGCATCTGGATTTAAAACCTGCTAACATATTCATAACAGAACATAATGTTTGCAAGATTGGAGACTTTGGATGCTCCCAAAA?CTA?AA?ATA?CAAATCTTCAA?ACTACATCTTTGTCATCAAGGGGGAACATACACACATCGTGCTCCTGAACTTCTTA"/>
                        <sequence id="seq_WC12_A1361" taxon="Philothamnus_ornatus" totalcount="4" value="TYCATTACACAGCTAACATCAACCTTGCTTTCTCATCAATTGTTCACATTATACGCGATGTCCCATATGGATGAACAATACAAAACCTTCACGCAATTGGAGCATCYWTATTCTTCATTTGTATCTATATCCACATTGCACGAGGACTCTACTACGGATCATACCTTAACAAAAGTGTCTGACTATCAGGAACCACCCTTCTAATCACCTTAATAGCAACAGCTTTCTTCGGTTACGTTCTACCATGAGGACAAATATCATTTTGAGCAGCAACCGTAATCACCAACCTATTAACAGCCGTACCATACATTGGCTCAACACTAACCACCTGACTATGAGGTGGCTTCTCAATTAACGACCCCACCCTAACACGATTCTTTGCTCTCCACTTCATTCTACCATTCGCTATTATCTCACTATCTTCAATTCATATCATACTTCTACACACAGAGGGGTCTAGCAACCCACTCGGAACAAACTCAGACATCGATAAAATCCCATTCCACCCATATCACTCTCACAAGGACATTCTAATAGCTACTCTCCTATTAACCC??GCGGATACGGTATTATTCGAATAATACAAATCCTACCAACAACAAAAACCGACTTATTTCTACCATTTATCATTCTTGCTATCTGAGGCGCCACACTAGCCAACCTTACCTGCCTACAACAAACAGACCTAAAATCCCTCATTGCATACTCCTCCATCAGCCACATGGGTTTAGTAATCGCTGCCATTATAATCCAAACACAATGAAGCCTATCAGGAGCAATAGCCTTAATAATTGCTCACGGATTTACCTCCTCAGCACTATTCTGTCTAGCTAACACCACCTACGAACGAACTAAGACTCGCATCATAGCACTTACACGAGGATTCCACAATATTTTGCCAATACTTACAACCTGATGACTATTAACCAACTTAATAAACATTGCAACCCCCCCTAGTATTAACTTTACCGGAGAATTATTAATTGCATCCTCACTATTCAACTGATGCCCAACAACAATTATCCTATTCGGCCTATCAATACTTATTACAGCATCCTATTCCCTACACATATTTTTATCAACACAAACAGGCACACCTGTATTAAACATAGTAACACACCAAACACATACACGAGAACACCTACTCATAACACTCCACATTATTCCACTAATGCTAATTTCCCTTAAACCAGAACTAATTATC?TACCATGGAGCTACAGTGGCTGTAAAACAAGTGAAGAGATGTAGTAAAAACCATTTGGCATCACGACAAAGCTTCTGGGCAGAACTAAATGTAGCACGTCTTGACCATAACAATGTGGTACACATAGTAGCTGCTAGCACATGTACTCCTACTAGTCAGGATAGTTTGGGTACCATAATTATGGAATATGCAGGTAATTGCACTCTACATCATGTTATCTATGGGACTGGTTATTTAACAGGAAATAATGATGGCCTTAAATGTGACCATGGGTTTTTGAGTACAGCTCAGGCTGTCATTTACTCCTGTGATATTGTGGCAGGATTAATGTTTCTCCATTCTCAGTTAATTGTGCATCTGGATTTAAAACCTGCTAACATATTCATAACAGAACATAATGTTTGTAAGATTGGAGACTTTGGATGCTCCCAGAAGCTAGAAGATAGCAAATCTTCAGGACTACATCTTTGTCATCAAGGGGGAACATACACACATCGTGCTCCTGAACTTCTTA"/>
                        <sequence id="seq_WC39031" taxon="Crotaphopeltis_barotseensis" totalcount="4" value="TTGACAAGACAGCAAACATTAACATCGCCTTCACATCTATCATCCATATCTTACGAGATGTACCATATGGATGAACCATACAAAATCTGCACGCAATTGGCGCATCCATATTTTTTATCTGTATCTACACCCATATTGCACGTGGGTTATATTACGGATCATACATAAATAAAAATGTGTGAATATC??GAACAACCCTATTATTTATTCTCATAGCGACAGCCTTCTTCGGCTACGTACTACCATGAGGACAAATATCATTCTGAGCAGCAACAGTAATCACCAACCTATTAACAGCAGTACCATACATCGGCACCACACTCACCACCTGGTTGTGGGGGGGGTTCTCAATTAACGACCCCACTCTAACCCGATTTTTTGCCCTACACTTCATCCTTCCATTCGCCATTATCTCCATATCTTCAATCCACATCATACTGTTGCACGCAGAAGGATCAACCAACCCTCTAGGAACCAACTCTGATATCGATAAAATCCCATTCCACCCGTATCACAMCCACAAAGACATCTTAATACTAATCATCATAATCACCA?GGGGGGTACGGAATTATCCGAACATCACAATTTTTATCAACAACAAAAACAGATCTATTCTTACCATTTATTGTCCTAGCCATGTGAGGTGCAACACTAGCCAACCTAACCTGCCTACAACAGACAGACCTAAAATCACTAATCGCCTATTCTTCTATTAGCCACATAGGACTAGTTATTGCCGCAACCCTAATCCAAACACAATGAAGCCTATCAGGAGCCATAGCCCTTATAATCGCCCATGGGTTTACCTCATCAGCACTATTTTGCTTAGCTAATATAACCTACGAACGAACAAAAACTCGAATTTTAATTTTAACACGGGGTTTTCACAACATCCTACCAATACTAACGACCTGGTGACTTACAACCAACCTAATAAATATCGCAACTCCACCAAGCATTAATTTCACAGGAGAATTGCTAATTGCATCTTCCCTGTTTAACTGATGTCCAACAACAATCATTATATTCGGAATATCAATGCTAGTAACAGCACTATATACCTTACACATATTCTTATCAACACAAATAAACACGCCCCTACTAAACACAACAACCCAACCAACACACACGCGGGAACACCTAACCCTAATACTCCACATCACCCCACTAATCCTAATATCTTTTAAACCAGAACTAATAATT????????????????????CTGTAAAACAAGTGAAGAGATGTAGTAAAAACCATTTGGCATCACGGCAAAGCTTCTGGGCGGAACTAAATGTAGCACGTCTTGACCATAACAATGTGGTACACATAGTAGCTGCTAGCACATGTACCCCTACTAATCAGGATAGTTTGGGTACCATAATTATGGAATATGTAGGTAATTGCACTCTACATCATGTTATCTATGGGACTGGTTATTTAACAGGAAATAATGATGGCCTTAAAGGTGACCATGGGTTTTTAAGTACAGCTCAGGCTGTCATTTACTCCTGTGATATTGTGGCCGGATTAACGTTTCTCCATTCTCAGTTAATTGTGCATCTGGATTTAAAACCTGCTAACATATTCATAACAGAACATAATGTTTGCAAGATTGGAGACTTTGGATGCTCCCAAAAGCTAGAAGATAGCAAATCTTCAAGACTACATCTTTGTCATCAAGGGGGAACATACACACATCGTGCTCCTGAACTTCTTA"/>
                        <sequence id="seq_WCDNA00871" taxon="Philothamnus_occidentalis " totalcount="4" value="TT?A?TATA?AG??AATATTAAT?TTG??TTTT?AT??ATTGTCCACATCACACGGGACGTCCCCTACGGATGAAT?ATACAAAAT?TCCA?G?AATCGGAGCATCCCTATTCTTCATTTGTATCTACATTCACATCGCACGAGGCCTTTACTACGGATCCTACCTCAATAAAAACGTATGACTATCAGGAACCATCCTTCTAATTACCCTAATAGCAACAGCGTTCTTTGGCTATGTCCTACCTTGAGGACAAATATCATTCTGAGCAGCAACCGTAATTACCAACCTCCTTACAGCCGTACCCTACATCGGTACAACTCTTACCACTTGACTATGGGGCGGGTTCTCAATCAATGACCCCACCCTAACACGATTCTTTGCTCTCCATTTCATTCTCCCCTTCGCTATTATCTCACTATCTTCTATCCATATTATACTTCTACACACAGAAGGGTCTAGCAACCCCCTCGGAACAAACTCTGACATTGACAAAATCCCATTCCACCCATACCACTCCCACAAAGACATTCTCATACTCACCATCCTACTCACCCGGGCGGATACGGTATCATCCGAATAATACAAATCCTACCAACAACAAAAACCGACTTCTTTATACCATTCATTATTCTTGCCATCTGAGGCGCTACACTAGCTAACCTCACTTGCCTACAACAAACAGACCTAAAATCTCTTATCGCATACTCCTCTATTAGCCACATAGGCCTAGTAATTGCCGCTATCATAATTCAGACACAATGAAGCCTATCAGGGGCAATAGCCCTAATAATTGCCCACGGGTTCACATCCTCAGCTCTGTTCTGTCTAGCCAACACCACCTATGAACGAACTAAAACCCGCATCATAGCACTCACACGAGGATTCCACAACATCCTACCAATACTTACAACCTGATGACTATTAGCAAACCTAATAAACATTGCAACCCCACCAAGCATGAACTTTACAGGAGAATTGTTAATTGCATCCTCACTATTCAACTGATGTCCAATGACAGTTATTCTATTCGGACTATCAATACTTATTACCGCATCCTACTCCCTTCATATATTTCTATCAACACAAACAGGCACACCCATGTTAAACATAACAACACATCAAACACACACCCGAGAACACCTGCTTATAGCACTTCACATTATTCCACTAATACTAATTTCCCTTAAACCAGAACTGATCATCCTACCATGGAGCTACAGTGGCTGTAAAACAAGTGAAGAGATGTAGTAAAAACCATTTGGCATCACGACAAAGCTTCTGGGCAGAACTAAATGTAGCACGTCTTGACCATAACAATGTGGTACACATAGTAGCTGCTAGCACATGTACTCCTACTAGTCAGGATAGTTTGGGTACCATAATTATGGAATATGCAGGTAATTGCACTCTACATCATGTTATCTATGGGACTGGTTATTTAACAGGAAATAATGATGGCCTTAAATGTGACCATGGGTTTTTGAGTACAGCTCAGGCTGTCATTTACTCCTGTGATATTGTGGCAGGATTAATGTTTCTCCATTCTCAGTTAATTGTGCATCTGGATTTAAAACCTGCTAACATATTCATAACAGAACATAATGTTTGTAAGATTGGAGACTTTGGATGCTCCCA???????????????????????????????????????????????????????????????????????????????????"/>
                        <sequence id="seq_WCDNA8161" taxon="Philothamnus_occidentalis " totalcount="4" value="TYCACTATACAGCCAATATTAATCTTGCCTTCTCATCCATTGTCCACATCACACGGGACGTCCCCTACGGATGAATCATACAAAATCTYCACGCAATCGGAGCATCCCTATTCTTCATTTGTATCTACATTCACATCGCACGAGGCCTTTACTACGGATCCTACCTCAATAAAAACGTATGACTATCAGGAACCATCCTTCTAATTACCCTAATAGCAACAGCGTTCTTTGGCTATGTCCTACCTTGAGGACAAATATCATTCTGAGCAGCAACCGTAATTACCAACCTCCTTACAGCCGTACCCTACATCGGTACAACTCTTACCACTTGACTATGGGGCGGGTTCTCAATCAATGACCCCACCCTAACACGATTCTTTGCTCTCCATTTCATTCTCCCCTTCGCTATTATCTCACTATCTTCTATCCATATTATACTTCTACACACAGAAGGGTCTAGCAACCCCCTCGGAACAAACTCTGACATTGACAAAATCCCATTCCACCCATACCACTCCCACAAAGACATTCTCATACTCACCATCCTACTCACCC??GCGGATACGGTATHATCCGAATAATACAAATCCTGCCAACAACAAAAACTGACTTATTTATACCATTCATTATTCTTGCCATCTGAGGCGCTACACTAGCTAACCTCACTTGCCTACAACAAACAGACCTAAAATCTCTTATCGCATACTCCTCTATCAGCCACATAGGCCTAGTAATTGCCGCTATCATAATTCAGACACAATGAAGCCTATCAGGGGCAATAGCCCTGATAATTGCCCACGGATTCACATCCTCAGCCCTGTTCTGTCTAGCCAACACCACCTATGAACGAACTAAAACCCGCATCATAGCACTCACACGAGGATTCCACAACATCCTACCAATACTTACAACCTGATGACTATTAACAAACCTAATAAACATTGCAACCCCACCAAGCATAAACTTTACAGGAGAATTACTAATT?CATCCTCACTATTCAACTGATGTCCAATGACACTTATTCTATTC??ACTATCAATACTTATTACC?CATCCTACTCCCTTCATATATTTCTATCAACACAAACA??CATAACCATTTTAAACATAACAACACATCAAACACACACCCAAAAACATCTACTTATA?CACTTCATATTATTCCACTAATACTAATTTCCCTTAAACCA?AACTAATCATC?TACCATGGAGCTACAGTGGCTGTAAAACAAGTGAAGAGATGTAGTAAAAACCATTTGGCATCACGACAAAGCTTCTGGGCAGAACTAAATGTAGCACGT?TTGACCATAACAATGTGGTACACATAGTAGCTGCTAGCACATGTACTCCTACTAGTCAGGATAGTTTGGGTACCATAATTATGGAATATGCAGGTAATTGCACTCTACATCATGTTATCTATGGGACTGGTTATTTAACAGGAAATAATGATGGCCTTAAATGTGACCATGGGTTTTTGAGTACAGCTCAGGCTGTCATTTACTCCTGTGATATTGTGGCAGGATTAATGTTTCTCCATTCTCAGTTAATTGTGCATCTGGATTTAAAACCTGCTAACATATTCATAACAGAACATAATGTTTGTAAGATTGGAGACTTTGGATGCTCCCAAAAGCTAGAAGATAGCAAATCTTCAGGACTACATCTTTGTCATCAAGGGGGAACATACACACATCGTGCTCCTGAACTTCTTA"/>
                        <sequence id="seq_WRB9331" taxon="Crotaphopeltis_hotamboeia" totalcount="4" value="TCCACTATACAGCAAACATCAACATTGCCTTTACATCCATTATTCACATCTCACGAGATGTTCCATACGGATGAATCATACAAAACCTCCATGCAATCGGCGCATCCATATTCTTCATCTGCATCTACATTCACATTGCACGRGGACTTTATTACGGATCATATCTTAATAAAAATGTTTGACTATC??GAACCACCTTATTATTTATCCTTATAGCTACAGCATTCTTTGGCTATGTCCTGCCATGAGGACAAAAATCATTCTGAGCAGCAACAGTAATTACTAACCTACTAACTGCAGTACCATACATTGGCACTACCCTAACAACATGATTATGGGGKGGDTTCTCAATTAACGACCCAACCCTAACTCGATTYTTCGCCCTACACTTTATTCTCCCATTCRCTATCATTTCAATATCBTCAATTCACATTATACTATTACACACAGAAGGGTCTAGCAACCCACTAGGAACCAACTCAGACATCGACAAAGTACCATTTCACCCCTATCACTCCTACAAGGACATTCTTATACTAACC?CTATAATCACC??????????????????????????????????????????????????????????????????????????????????????????????????????????????????????????????????????????CACTCATCGCATACTCTTCTATTAGCCACATAGGACTAGTTATCGCTGCTATCATGATCCAAACACAATGAAGCCTATCCGGAGCAATAGTCCTCATAATCGCCCACGGATTTACCTCCTCATCACTATTCTGTCTAGCAAATATAACCTACGAGCGAACCAAAACCCGAATCTTAATCTTAACACGAGGATTTCACAGCATCCTACCAATACTGGCGGTTTGATGGCTTATAACCAACCTAATAAATATTGCAACCCCACCAAGCATAAACTTCACAGGAGAACTACTAATTGCATCCTCCCTTTTCAACTGATGTCCAACAACAATTGTTTTATTTGGAATATCAATACTAATCACAACACTATATTCCCTACACATGTTTCTTTCAACACAAATAAACACCCCCCAAATAAACATAACAGTACACCCAACGCACACACGAGAACACCTAATCATGATACTACACATTACACCATTAATCCTAATATCCATAAAACCAGAACTAGTAATC?TACCATGGAGCTACAGTGGCTGTAAAACAAGTGAAGAGATGTAGTAAAAACCATTTGGCATCACGACAAAGCTTCTGGGCGGAACTAAATGTAGCACGTCTTGACCATAACAATGTGGTACACATAGTAGCTGCTAGCACATGTACCCCTACTAATCAGGATAGTTTGGGTACCATAATTATGGAATATGTAGGTAATTGCACTCTACATCATGTTATCTATGGGACTGGTTATTTAACAGGAAATAATGATGGCCTTAAATGTGACCATGGGTTTTTAAGTACAGCTCAGGCTGTCATTTACTCCTGTGATATTGTGGCCGGATTAATATTTCTCCATTCTCAGTTAATTGTGCATCTGGATTTAAAACCTGCTAACATATTCATAACAGAACATAATGTTTGCAAGATTGGAGACTTTGGATGCTCCCAAAAGCTAGAAGATAGCAAATCTTCAAGACTACATCTTTGTCATCAAGGGGGAACATACACACATCGTGCTCCTGAACTTCTTA"/>
                        <sequence id="seq_MTSN72391" taxon="Philothamnus_angolensis" totalcount="4" value="---------------------------------------------------------------------------------------------------------------------------------------------------------------------------------------------------------------------------------------------------------------------------------------------------------------------------------------------------------------------------------------------------------------------------------------------------------------------------------------------------------------------------------------------------------------------------NNNNNNNNNNNNNNNNNNNNNNATAATACAAATTTTACCCACAACAAAAACTGACCTTTTTCTACCATTCATTATTCTCGCCATTTGGGGGGCCACACTTGCCAACTTCACCTGCCTACAACAAACAGACTTAAAATCCCTCATTGCATACTCCTCCATCAGTCACATGGGCCTAGTAATCGCCGCCATCATGATTCAAACACAATGAAGCTTATCTGGAGCAATAACCCTAATAATCGCCCACGGATTCACCTCATCAGCACTATTCTGCCTAGCAAACACCACCTATGAACGAACTAAAACCCGAATCTTAGCACTCACACGGGGATTTCATAATATTCTACCAATACTTACAACCTGATGACTACTAACAAACCTAATAAATATTGCAACCCCACCAAGTATTAACTTCACAGGAGAACTACTAATTGCTTCCTCATTATTCAACTGATGCCCAACAACAATTATCCTATTTGGCCTATCAATACTAATTACAGCATCCTATTCCCTCCACATGTTCTTATCAACACAAATGGGCGCACCACTACTAAACACAACAACACATCAAACACACACCCGAGAACACCTACTTATAACACTCCACATTATCCCACTAATACTAATTTCCCTCAAACCAGAGCTAGTTATA?TACCATGGAGCTACAGTGGCTGTAAAACAAGTGAAGAGATGTAGTAAAAACCATTTGGCATCACGACAAAGCTTCTGGGCAGAACTAAATGTAGCACGTCTTGACCATAACAATGTGGTACACATAGTAGCTGCTAGCACATGTACTCCTACTAGTCAGGATAGTTTGGGTACCATAATTATGGAATATGCAGGTAATTGCACTCTACATCATGTTATCTATGGGACTGGTTATTTAACAGGAAATAATGATGGCCTTAAATGTGACCATGGGTTTTTGAGTACAGCTCAGGCTGTCATTTACTCCTGTGATATTGTGGCAGGATTAATGTTTCTCCATTCTCAGTTAATTGTGCATCTGGATTTAAAACCTGCTAACATATTCNTAACAGAACATANCGKTTGTKANATTGGAGACTTTGGATGCTCCNNNAAGCTAGAAGANNNCANANCTTCNNGACNACATCTTTGNNNNNNNNNNNNNNNNNNNNNNNNNNNNNNNNNNNNNNNNNNNN"/>
                        <sequence id="seq_MTSN72401" taxon="Philothamnus_angolensis" totalcount="4" value="---------------------------------------------------------------------------------------------------------------------------------------------------------------------------------------------------------------------------------------------------------------------------------------------------------------------------------------------------------------------------------------------------------------------------------------------------------------------------------------------------------------------------------------------------------------------------NNNNNNNNNNNNNNNNNNNNNAATAATACAAATTNTACCCACAACAAAAACTGACCTTTTHCTAHCATTHATTATTCHHGCNATNTGNGGNGCCACACNNGCCAACNTCNCCTGNNTACAACARACAGACTTAAAADCCCTCATTGCATACTCCTCCATCAGTCACATGGGCCTAGTAATCGCCGCCATCATGATTCAAACACAATGAAGCTTATCTGGAGCAATAACCCTAATAATCGCCCACGGATTCACCTCATCAGCACTATTCTGCCTAGCAAACACCACCTATGAACGAACTAAAACCCGAATCTTAGCACTCACACGGGGATTTCATAATATTCTACCAATACTTACAACCTGATGACTACTAACAAACCTAATAAATATTGCAACCCCACCAAGTATTAACTTCACAGGAGAACTACTAATTGCTTCCTCATTATTCAACTGATGCCCAACAACAATTATCCTATTTGGCCTATCAATACTAATTACAGCATCCTATTCCCTCCACATGTTCTTATCAACACAAATGGGCGCACCACTACTAAACACAACAACACATCAAACACACACCCGAGAACACCTACTTATAACACTCCACATTATCCCACTAATACTAATTTCCCTCAAACCAGAGCTAGTTATA?----------------------------------------------------------------------------------------------------------------------------------------------------------------------------------------------------------------------------------------------------------------------------------------------------------------------------------------------------------------------------------------------------------------------------------------------------------------------------------------------------------------------------------"/>
                        <sequence id="seq_M_O_9991" taxon="Philothamnus_angolensis" totalcount="4" value="---------------------------------------------------------------------------------------------------------------------------------------------------------------------------------------------------------------------------------------------------------------------------------------------------------------------------------------------------------------------------------------------------------------------------------------------------------------------------------------------------------------------------------------------------------------------------NNNCGGATACGGCATTATCCGAATAATACAAATTTTACCTACGACAAAAACTGACATTTTTCTTCCATTCATTATTCTCGCCATCTGGGGGGCCACACTTGCCAACTTAACCTGCCTACAACAAACAGACTTAAAATCCCTCATTGCATACTCCTCCATCAGCCACATAGGCCTAGTAATCGCTGCCATCATGATTCAAACACAATGAAGCTTATCTGGAGCAATAACCCTAATAATTGCCCACGGATTTACCTCCTCAGCACTATTCTGCCTAGCCAACACCACCTATGAACGAACTAAAACTCGCATCTTAGCACTCACACGAGGATTCCATAATATTCTGCCAATACTCACAACCTGATGACTTTTAACTAACCTAATAAATATCGCAACCCCACCAAGTATTAACTTCACAGGAGAACTACTAATTGCTTCCTCATTATTCAACTGATGCCCAACAACAATTATCCTATTTGGCCTATCAATACTAATTACAGCATCCTATTCCCTCCACATATTCTTATCAACACAAATGGGCACACCACTATTAAACACAACAACACATCAAACACACACCCGAGAGCACCTACTTATAACACTCCACATTATCCCACTAATACTAATCTCCCTCAAACCAGAACTAGTAATA?----------------------------------------------------------------------------------------------------------------------------------------------------------------------------------------------------------------------------------------------------------------------------------------------------------------------------------------------------------------------------------------------------------------------------------------------------------------------------------------------------------------------------------"/>
                        <sequence id="seq_EBG30031" taxon="Philothamnus_angolensis" totalcount="4" value="---------------------------------------------------------------------------------------------------------------------------------------------------------------------------------------------------------------------------------------------------------------------------------------------------------------------------------------------------------------------------------------------------------------------------------------------------------------------------------------------------------------------------------------------------------------------------GGGCGGATACGGCATTATCCGAATAATACAAATTTTACCTACGACAAAAACTGACATTTTTCTTCCATTCATTATTCTCGCCATCTGGGGGGCCACACTTGCCAACTTAACCTGCCTACAACAAACAGACTTAAAATCCCTCATTGCATACTCCTCCATCAGCCACATAGGCCTAGTAATCGCTGCCATCATGATTCAAACACAATGAAGCTTATCTGGAGCAATAACCCTAATAATTGCCCACGGATTTACCTCCTCAGCACTATTCTGCCTAGCCAACACCACCTATGAACGAACTAAAACTCGCATCTTAGCACTCACACGAGGATTCCACAATATTCTGCCAATACTCACAACCTGATGACTACTAACTAACCTAATAAATATCGCAACCCCACCAAGTATTAACTTCACAGGAGAACTACTAATTGCTTCCTCATTATTCAACTGATGCCCAACAACAATTATCCTGTTTGGCCTATCAATACTAATTACAGCATCCTATTCCCTCCACATATTCTTATCAACACAAATGGGTACACCAATATTAAACACAACAACACATCAAACACACACCCGAGAGCACCTACTTATAACACTCCACATTATCCCACTAATACTAATCTCCCTCAAACCAGAACTAGTTATA?TACCATGGAGCTACAGTGGCTGTAAAACAAGTGAAGAGATGTAGTAAAAACCATTTGGCATCACGACAAAGCTTCTGGGCAGAACTAAATGTAGCACGTCTTGACCATAACAATGTGGTACACATAGTAGCTGCTAGCACGTGTACTCCTACTAGTCAGGATAGTTTGGGTACCATAATTATGGAATATGCAGGTAATTGCACTCTACATCATGTTATCTATGGGACTGGTTATTTAACAGGAAATAATGATGGCCTTAAATGTGACCATGGGTTTTTGAGTACAGCTCAGGCTGTCATTTACTCCTGTGATATTGTGGCAGGATTAATGTTTCTCCATTCTCAGTTAATTGTGCATCTGGATTTAAAACCTGCTAACATATTCATAACAGAACATAACGTTTGTAAGATTGGAGACTTTGGATGCTCCCAAAAGCTAGAAGATAGCAAATCTTCAGGACTACATCTTTGTCATCAAGGGGGAACATACACACATCGTGCTCCTGAACTTCTTA"/>
                        <sequence id="seq_ELI2391" taxon="Philothamnus_angolensis" totalcount="4" value="---------------------------------------------------------------------------------------------------------------------------------------------------------------------------------------------------------------------------------------------------------------------------------------------------------------------------------------------------------------------------------------------------------------------------------------------------------------------------------------------------------------------------------------------------------------------------GGGTGGATACGGCATTATCCGAATAATACAAATTTTACCTACGACAAAAACTGACATTTTTCTTCCATTCATTATTCTCGCCATCTGGGGGGCCACACTTGCCAACTTAACCTGCCTACAACAAACAGACTTAAAATCCCTCATTGCATACTCCTCCATCAGCCACATAGGCCTAGTAATCGCTGCCATCATGATTCAAACACAATGAAGCTTATCTGGAGCAATAACCCTAATAATTGCCCACGGATTTACCTCCTCAGCACTATTCTGCCTAGCCAACACCACCTATGAACGAACTAAAACTCGCATCTTAGCACTCACACGAGGATTCCATAATATTCTGCCAATACTCACAACCTGATGACTACTAACTAACCTAATAAATATCGCAACCCCACCAAGTATTAACTTCACAGGAGAACTACTAATTGCTTCCTCATTATTCAACTGATGCCCAACAACAATTATCCTGTTTGGCCTATCAATACTAATTACAGCATCCTATTCCCTCCACATATTCTTATCAACACAAATGGGTACACCAATATTAAACACAACAACACATCAAACACACACCCGAGAGCACCTACTTTTAACACTCCACATTATCCCACTAATACTAATCTCCCTCAAACCAGAACTAGTTATA?TACCATGGAGCTACAGTGGCTGTAAAACAAGTGAAGAGATGTAGTAAAAACCATTTGGCATCACGACAAAGCTTCTGGGCAGAACTAAATGTAGCACGTCTTGACCATAACAATGTGGTACACATAGTAGCTGCTAGCACGTGTACTCCTACTAGTCAGGATAGTTTGGGTACCATAATTATGGAATATGCAGGTAATTGCACTCTACATCATGTTATCTATGGGACTGGTTATTTAACAGGAAATAATGATGGCCTTAAATGTGACCATGGGTTTTTRAGTACAGCTCAGGCTGTCATTTACTCCTGTGATATTGTGGCAGGATTAATGTTTCTCCATTCTCAGTTAATTGTGCATCTGGATTTAAAACCTGCTAACATATTCATAACAGAACATAACGTTTGTAAGATTGGAGACTTTGGATGCTCCCAAAAGCTAGAAGATAGCAAATCTTCAGGACTACATCTTTGTCATCAAGGGGGAACATACACACATCGTGCTCCTGAACTTCTTA"/>
                    </data>


    


    


    
<map name="Uniform" >beast.math.distributions.Uniform</map>
<map name="Exponential" >beast.math.distributions.Exponential</map>
<map name="LogNormal" >beast.math.distributions.LogNormalDistributionModel</map>
<map name="Normal" >beast.math.distributions.Normal</map>
<map name="Beta" >beast.math.distributions.Beta</map>
<map name="Gamma" >beast.math.distributions.Gamma</map>
<map name="LaplaceDistribution" >beast.math.distributions.LaplaceDistribution</map>
<map name="prior" >beast.math.distributions.Prior</map>
<map name="InverseGamma" >beast.math.distributions.InverseGamma</map>
<map name="OneOnX" >beast.math.distributions.OneOnX</map>


<run id="mcmc" spec="MCMC" chainLength="100000000">
    <state id="state" storeEvery="5000">
        <tree id="Tree.t:CYTB" name="stateNode">
            <taxonset id="TaxonSet.CYTB" spec="TaxonSet">
                <alignment id="CYTB" spec="FilteredAlignment" filter="1-555">
                    <data idref="cytbND4cmos_05-04-2017"/>
                </alignment>
            </taxonset>
        </tree>
        <parameter id="birthRate.t:CYTB" name="stateNode">1.0</parameter>
        <stateNode id="RBcount.s:CYTB" spec="parameter.IntegerParameter" lower="0" upper="5">5</stateNode>
        <parameter id="RBrates.s:CYTB" dimension="5" lower="0.01" name="stateNode" upper="100.0">1.0</parameter>
        <stateNode id="RBcount.s:ND4" spec="parameter.IntegerParameter" lower="0" upper="5">5</stateNode>
        <parameter id="RBrates.s:ND4" dimension="5" lower="0.01" name="stateNode" upper="100.0">1.0</parameter>
        <stateNode id="RBcount.s:CMOS" spec="parameter.IntegerParameter" lower="0" upper="5">5</stateNode>
        <parameter id="RBrates.s:CMOS" dimension="5" lower="0.01" name="stateNode" upper="100.0">1.0</parameter>
        <parameter id="mutationRate.s:CMOS" name="stateNode">1.0</parameter>
        <parameter id="gammaShape.s:CMOS" name="stateNode">1.0</parameter>
        <parameter id="gammaShape.s:CYTB" name="stateNode">1.0</parameter>
        <parameter id="mutationRate.s:CYTB" name="stateNode">1.0</parameter>
        <parameter id="mutationRate.s:ND4" name="stateNode">1.0</parameter>
        <parameter id="gammaShape.s:ND4" name="stateNode">1.0</parameter>
        <parameter id="ucldStdev.c:CYTB" lower="0.0" name="stateNode">0.1</parameter>
        <stateNode id="rateCategories.c:CYTB" spec="parameter.IntegerParameter" dimension="184">1</stateNode>
        <parameter id="ucldMean.c:ND4" name="stateNode">1.0</parameter>
        <parameter id="ucldStdev.c:ND4" lower="0.0" name="stateNode">0.1</parameter>
        <stateNode id="rateCategories.c:ND4" spec="parameter.IntegerParameter" dimension="184">1</stateNode>
        <parameter id="ucldMean.c:CMOS" name="stateNode">0.1</parameter>
        <parameter id="ucldStdev.c:CMOS" lower="0.0" name="stateNode">0.1</parameter>
        <stateNode id="rateCategories.c:CMOS" spec="parameter.IntegerParameter" dimension="184">1</stateNode>
        <parameter id="parameter.hyperGamma-alpha-MeanRatePrior.c:CMOS" name="stateNode">0.001</parameter>
        <parameter id="parameter.hyperGamma-beta-MeanRatePrior.c:CMOS" name="stateNode">1000.0</parameter>
        <parameter id="parameter.hyperGamma-alpha-MeanRatePrior.c:CYTB" name="stateNode">0.001</parameter>
        <parameter id="parameter.hyperGamma-beta-MeanRatePrior.c:CYTB" name="stateNode">1000.0</parameter>
        <parameter id="parameter.hyperGamma-alpha-MeanRatePrior.c:ND4" name="stateNode">0.001</parameter>
        <parameter id="parameter.hyperGamma-beta-MeanRatePrior.c:ND4" name="stateNode">1000.0</parameter>
        <parameter id="ucldMean.c:CYTB" name="stateNode">1.0</parameter>
    </state>

    <init id="RandomTree.t:CYTB" spec="beast.evolution.tree.RandomTree" estimate="false" initial="@Tree.t:CYTB" taxa="@CYTB">
        <populationModel id="ConstantPopulation0.t:CYTB" spec="ConstantPopulation">
            <parameter id="randomPopSize.t:CYTB" name="popSize">1.0</parameter>
        </populationModel>
    </init>

    <distribution id="posterior" spec="util.CompoundDistribution">
        <distribution id="prior" spec="util.CompoundDistribution">
            <distribution id="YuleModel.t:CYTB" spec="beast.evolution.speciation.YuleModel" birthDiffRate="@birthRate.t:CYTB" tree="@Tree.t:CYTB"/>
            <distribution id="RBprior.s:CMOS" spec="beast.math.distributions.RBPrior" count="@RBcount.s:CMOS" x="@RBrates.s:CMOS">
                <Gamma id="Gamma.0" name="distr">
                    <parameter id="RealParameter.0" lower="0.0" name="alpha" upper="0.0">0.2</parameter>
                    <parameter id="RealParameter.01" lower="0.0" name="beta" upper="0.0">5.0</parameter>
                </Gamma>
            </distribution>
            <distribution id="RBprior.s:CYTB" spec="beast.math.distributions.RBPrior" count="@RBcount.s:CYTB" x="@RBrates.s:CYTB">
                <Gamma id="Gamma.01" name="distr">
                    <parameter id="RealParameter.02" lower="0.0" name="alpha" upper="0.0">0.2</parameter>
                    <parameter id="RealParameter.03" lower="0.0" name="beta" upper="0.0">5.0</parameter>
                </Gamma>
            </distribution>
            <distribution id="RBprior.s:ND4" spec="beast.math.distributions.RBPrior" count="@RBcount.s:ND4" x="@RBrates.s:ND4">
                <Gamma id="Gamma.02" name="distr">
                    <parameter id="RealParameter.04" lower="0.0" name="alpha" upper="0.0">0.2</parameter>
                    <parameter id="RealParameter.05" lower="0.0" name="beta" upper="0.0">5.0</parameter>
                </Gamma>
            </distribution>
            <prior id="YuleBirthRatePrior.t:CYTB" name="distribution" x="@birthRate.t:CYTB">
                <Uniform id="Uniform.0" name="distr" upper="Infinity"/>
            </prior>
            <prior id="GammaShapePrior.s:CMOS" name="distribution" x="@gammaShape.s:CMOS">
                <Exponential id="Exponential.0" name="distr">
                    <parameter id="RealParameter.06" lower="0.0" name="mean" upper="0.0">1.0</parameter>
                </Exponential>
            </prior>
            <prior id="GammaShapePrior.s:CYTB" name="distribution" x="@gammaShape.s:CYTB">
                <Exponential id="Exponential.01" name="distr">
                    <parameter id="RealParameter.07" lower="0.0" name="mean" upper="0.0">1.0</parameter>
                </Exponential>
            </prior>
            <prior id="GammaShapePrior.s:ND4" name="distribution" x="@gammaShape.s:ND4">
                <Exponential id="Exponential.02" name="distr">
                    <parameter id="RealParameter.08" lower="0.0" name="mean" upper="0.0">1.0</parameter>
                </Exponential>
            </prior>
            <prior id="HyperPrior.hyperGamma-alpha-MeanRatePrior.c:CMOS" name="distribution" x="@parameter.hyperGamma-alpha-MeanRatePrior.c:CMOS">
                <OneOnX id="OneOnX.0" name="distr"/>
            </prior>
            <prior id="HyperPrior.hyperGamma-alpha-MeanRatePrior.c:CYTB" name="distribution" x="@parameter.hyperGamma-alpha-MeanRatePrior.c:CYTB">
                <OneOnX id="OneOnX.01" name="distr"/>
            </prior>
            <prior id="HyperPrior.hyperGamma-alpha-MeanRatePrior.c:ND4" name="distribution" x="@parameter.hyperGamma-alpha-MeanRatePrior.c:ND4">
                <OneOnX id="OneOnX.02" name="distr"/>
            </prior>
            <prior id="HyperPrior.hyperGamma-beta-MeanRatePrior.c:CMOS" name="distribution" x="@parameter.hyperGamma-beta-MeanRatePrior.c:CMOS">
                <OneOnX id="OneOnX.03" name="distr"/>
            </prior>
            <prior id="HyperPrior.hyperGamma-beta-MeanRatePrior.c:CYTB" name="distribution" x="@parameter.hyperGamma-beta-MeanRatePrior.c:CYTB">
                <OneOnX id="OneOnX.04" name="distr"/>
            </prior>
            <prior id="HyperPrior.hyperGamma-beta-MeanRatePrior.c:ND4" name="distribution" x="@parameter.hyperGamma-beta-MeanRatePrior.c:ND4">
                <OneOnX id="OneOnX.05" name="distr"/>
            </prior>
            <prior id="MeanRatePrior.c:CMOS" name="distribution" x="@ucldMean.c:CMOS">
                <Uniform id="Uniform.01" name="distr" upper="Infinity"/>
            </prior>
            <prior id="MeanRatePrior.c:CYTB" name="distribution" x="@ucldMean.c:CYTB">
                <Uniform id="Uniform.02" name="distr" upper="Infinity"/>
            </prior>
            <prior id="MeanRatePrior.c:ND4" name="distribution" x="@ucldMean.c:ND4">
                <Uniform id="Uniform.03" name="distr" upper="Infinity"/>
            </prior>
            <prior id="ucldStdevPrior.c:CMOS" name="distribution" x="@ucldStdev.c:CMOS">
                <Gamma id="Gamma.03" name="distr">
                    <parameter id="parameter.hyperGamma-alpha-ucldStdevPrior.c:CMOS" estimate="false" name="alpha">0.5396</parameter>
                    <parameter id="parameter.hyperGamma-beta-ucldStdevPrior.c:CMOS" estimate="false" name="beta">0.3819</parameter>
                </Gamma>
            </prior>
            <prior id="ucldStdevPrior.c:CYTB" name="distribution" x="@ucldStdev.c:CYTB">
                <Gamma id="Gamma.04" name="distr">
                    <parameter id="parameter.hyperGamma-alpha-ucldStdevPrior.c:CYTB" estimate="false" name="alpha">0.5396</parameter>
                    <parameter id="parameter.hyperGamma-beta-ucldStdevPrior.c:CYTB" estimate="false" name="beta">0.3819</parameter>
                </Gamma>
            </prior>
            <prior id="ucldStdevPrior.c:ND4" name="distribution" x="@ucldStdev.c:ND4">
                <Gamma id="Gamma.05" name="distr">
                    <parameter id="parameter.hyperGamma-alpha-ucldStdevPrior.c:ND4" estimate="false" name="alpha">0.5396</parameter>
                    <parameter id="parameter.hyperGamma-beta-ucldStdevPrior.c:ND4" estimate="false" name="beta">0.3819</parameter>
                </Gamma>
            </prior>
            <distribution id="c1.prior" spec="beast.math.distributions.MRCAPrior" monophyletic="true" tree="@Tree.t:CYTB">
                <taxonset id="c1" spec="TaxonSet">
                    <taxon id="Eirenis_eiselti" spec="Taxon"/>
                    <taxon id="Eirenis_levantinus" spec="Taxon"/>
                    <taxon id="Eirenis_modestus" spec="Taxon"/>
                    <taxon id="Eirenis_punctatolineatus" spec="Taxon"/>
                    <taxon id="Hierophis_gemonensis" spec="Taxon"/>
                    <taxon id="Hierophis_viridiflavus" spec="Taxon"/>
                    <taxon id="Dolichophis_caspius" spec="Taxon"/>
                    <taxon id="Dolichophis_jugularis" spec="Taxon"/>
                </taxonset>
                <Normal id="Normal.0" name="distr">
                    <parameter id="RealParameter.09" estimate="false" name="mean">18.0</parameter>
                    <parameter id="RealParameter.010" estimate="false" name="sigma">1.0</parameter>
                </Normal>
            </distribution>
            <distribution id="c2.prior" spec="beast.math.distributions.MRCAPrior" monophyletic="true" tree="@Tree.t:CYTB">
                <taxonset id="c2" spec="TaxonSet">
                    <taxon id="Pantherophis_bairdi" spec="Taxon"/>
                    <taxon id="Pantherophis_obsoletus" spec="Taxon"/>
                    <taxon id="Pantherophis_spiloides" spec="Taxon"/>
                    <taxon id="Pituophis_catenifer" spec="Taxon"/>
                    <taxon id="Pituophis_catenifer_vertebralis" spec="Taxon"/>
                    <taxon id="Pituophis_deppei" spec="Taxon"/>
                    <taxon id="Pituophis_lineaticollis" spec="Taxon"/>
                    <taxon id="Pituophis_melanoleucus" spec="Taxon"/>
                    <taxon id="Pituophis_ruthveni" spec="Taxon"/>
                </taxonset>
                <LogNormal id="LogNormalDistributionModel.0" meanInRealSpace="true" name="distr" offset="11.93">
                    <parameter id="RealParameter.011" estimate="false" name="M">1.0</parameter>
                    <parameter id="RealParameter.012" estimate="false" lower="0.0" name="S" upper="5.0">1.0</parameter>
                </LogNormal>
            </distribution>
            <distribution id="c3.prior" spec="beast.math.distributions.MRCAPrior" monophyletic="true" tree="@Tree.t:CYTB">
                <taxonset id="c3" spec="TaxonSet">
                    <taxon id="Hemorrhois_algirus" spec="Taxon"/>
                    <taxon id="Hemorrhois_hippocrepis" spec="Taxon"/>
                    <taxon id="Hemorrhois_nummifer" spec="Taxon"/>
                    <taxon id="Hemorrhois_ravergieri" spec="Taxon"/>
                </taxonset>
                <Normal id="Normal.01" name="distr">
                    <parameter id="RealParameter.013" estimate="false" name="mean">18.0</parameter>
                    <parameter id="RealParameter.014" estimate="false" name="sigma">2.0</parameter>
                </Normal>
            </distribution>
        </distribution>
        <distribution id="likelihood" spec="util.CompoundDistribution">
            <distribution id="treeLikelihood.CYTB" spec="TreeLikelihood" data="@CYTB" tree="@Tree.t:CYTB">
                <siteModel id="SiteModel.s:CYTB" spec="SiteModel" gammaCategoryCount="4" mutationRate="@mutationRate.s:CYTB" shape="@gammaShape.s:CYTB">
                    <parameter id="proportionInvariant.s:CYTB" estimate="false" lower="0.0" name="proportionInvariant" upper="1.0">0.0</parameter>
                    <substModel id="RB.s:CYTB" spec="RB" count="@RBcount.s:CYTB" rates="@RBrates.s:CYTB">
                        <frequencies id="freqs.s:CYTB" spec="Frequencies" data="@CYTB"/>
                    </substModel>
                </siteModel>
                <branchRateModel id="RelaxedClock.c:CYTB" spec="beast.evolution.branchratemodel.UCRelaxedClockModel" clock.rate="@ucldMean.c:CYTB" rateCategories="@rateCategories.c:CYTB" tree="@Tree.t:CYTB">
                    <LogNormal id="LogNormalDistributionModel.c:CYTB" S="@ucldStdev.c:CYTB" meanInRealSpace="true" name="distr">
                        <parameter id="RealParameter.015" estimate="false" lower="0.0" name="M" upper="1.0">1.0</parameter>
                    </LogNormal>
                </branchRateModel>
            </distribution>
            <distribution id="treeLikelihood.ND4" spec="TreeLikelihood" tree="@Tree.t:CYTB">
                <data
id="ND4"
spec="FilteredAlignment"
data="@cytbND4cmos_05-04-2017"
filter="556-1205"/>
                <siteModel id="SiteModel.s:ND4" spec="SiteModel" gammaCategoryCount="4" mutationRate="@mutationRate.s:ND4" shape="@gammaShape.s:ND4">
                    <parameter id="proportionInvariant.s:ND4" estimate="false" lower="0.0" name="proportionInvariant" upper="1.0">0.0</parameter>
                    <substModel id="RB.s:ND4" spec="RB" count="@RBcount.s:ND4" rates="@RBrates.s:ND4">
                        <frequencies id="freqs.s:ND4" spec="Frequencies" data="@ND4"/>
                    </substModel>
                </siteModel>
                <branchRateModel id="RelaxedClock.c:ND4" spec="beast.evolution.branchratemodel.UCRelaxedClockModel" clock.rate="@ucldMean.c:ND4" rateCategories="@rateCategories.c:ND4" tree="@Tree.t:CYTB">
                    <LogNormal id="LogNormalDistributionModel.c:ND4" S="@ucldStdev.c:ND4" meanInRealSpace="true" name="distr">
                        <parameter id="RealParameter.016" estimate="false" lower="0.0" name="M" upper="1.0">1.0</parameter>
                    </LogNormal>
                </branchRateModel>
            </distribution>
            <distribution id="treeLikelihood.CMOS" spec="TreeLikelihood" tree="@Tree.t:CYTB">
                <data
id="CMOS"
spec="FilteredAlignment"
data="@cytbND4cmos_05-04-2017"
filter="1206-1719"/>
                <siteModel id="SiteModel.s:CMOS" spec="SiteModel" gammaCategoryCount="4" mutationRate="@mutationRate.s:CMOS" shape="@gammaShape.s:CMOS">
                    <parameter id="proportionInvariant.s:CMOS" estimate="false" lower="0.0" name="proportionInvariant" upper="1.0">0.0</parameter>
                    <substModel id="RB.s:CMOS" spec="RB" count="@RBcount.s:CMOS" rates="@RBrates.s:CMOS">
                        <frequencies id="freqs.s:CMOS" spec="Frequencies" data="@CMOS"/>
                    </substModel>
                </siteModel>
                <branchRateModel id="RelaxedClock.c:CMOS" spec="beast.evolution.branchratemodel.UCRelaxedClockModel" clock.rate="@ucldMean.c:CMOS" rateCategories="@rateCategories.c:CMOS" tree="@Tree.t:CYTB">
                    <LogNormal id="LogNormalDistributionModel.c:CMOS" S="@ucldStdev.c:CMOS" meanInRealSpace="true" name="distr">
                        <parameter id="RealParameter.017" estimate="false" lower="0.0" name="M" upper="1.0">1.0</parameter>
                    </LogNormal>
                </branchRateModel>
            </distribution>
        </distribution>
    </distribution>

    <operator id="YuleBirthRateScaler.t:CYTB" spec="ScaleOperator" parameter="@birthRate.t:CYTB" scaleFactor="0.75" weight="3.0"/>

    <operator id="YuleModelTreeScaler.t:CYTB" spec="ScaleOperator" scaleFactor="0.5" tree="@Tree.t:CYTB" weight="3.0"/>

    <operator id="YuleModelTreeRootScaler.t:CYTB" spec="ScaleOperator" rootOnly="true" scaleFactor="0.5" tree="@Tree.t:CYTB" weight="3.0"/>

    <operator id="YuleModelUniformOperator.t:CYTB" spec="Uniform" tree="@Tree.t:CYTB" weight="30.0"/>

    <operator id="YuleModelSubtreeSlide.t:CYTB" spec="SubtreeSlide" tree="@Tree.t:CYTB" weight="15.0"/>

    <operator id="YuleModelNarrow.t:CYTB" spec="Exchange" tree="@Tree.t:CYTB" weight="15.0"/>

    <operator id="YuleModelWide.t:CYTB" spec="Exchange" isNarrow="false" tree="@Tree.t:CYTB" weight="3.0"/>

    <operator id="YuleModelWilsonBalding.t:CYTB" spec="WilsonBalding" tree="@Tree.t:CYTB" weight="3.0"/>

    <operator id="RBOperator.s:CYTB" spec="RBOperator" count="@RBcount.s:CYTB" rates="@RBrates.s:CYTB" weight="1.0"/>

    <operator id="RBratescaler.s:CYTB" spec="RBScaleOperator" count="@RBcount.s:CYTB" parameter="@RBrates.s:CYTB" scaleFactor="0.5" weight="1.0"/>

    <operator id="RBOperator.s:ND4" spec="RBOperator" count="@RBcount.s:ND4" rates="@RBrates.s:ND4" weight="1.0"/>

    <operator id="RBratescaler.s:ND4" spec="RBScaleOperator" count="@RBcount.s:ND4" parameter="@RBrates.s:ND4" scaleFactor="0.5" weight="1.0"/>

    <operator id="RBOperator.s:CMOS" spec="RBOperator" count="@RBcount.s:CMOS" rates="@RBrates.s:CMOS" weight="1.0"/>

    <operator id="RBratescaler.s:CMOS" spec="RBScaleOperator" count="@RBcount.s:CMOS" parameter="@RBrates.s:CMOS" scaleFactor="0.5" weight="1.0"/>

    <operator id="FixMeanMutationRatesOperator" spec="DeltaExchangeOperator" delta="0.75" weight="2.0">
        <parameter idref="mutationRate.s:CYTB"/>
        <parameter idref="mutationRate.s:ND4"/>
        <parameter idref="mutationRate.s:CMOS"/>
        <weightvector id="weightparameter" spec="parameter.IntegerParameter" dimension="3" estimate="false" lower="0" upper="0">555 650 514</weightvector>
    </operator>

    <operator id="gammaShapeScaler.s:CMOS" spec="ScaleOperator" parameter="@gammaShape.s:CMOS" scaleFactor="0.5" weight="0.1"/>

    <operator id="gammaShapeScaler.s:CYTB" spec="ScaleOperator" parameter="@gammaShape.s:CYTB" scaleFactor="0.5" weight="0.1"/>

    <operator id="gammaShapeScaler.s:ND4" spec="ScaleOperator" parameter="@gammaShape.s:ND4" scaleFactor="0.5" weight="0.1"/>

    <operator id="ucldStdevScaler.c:CYTB" spec="ScaleOperator" parameter="@ucldStdev.c:CYTB" scaleFactor="0.5" weight="3.0"/>

    <operator id="CategoriesRandomWalk.c:CYTB" spec="IntRandomWalkOperator" parameter="@rateCategories.c:CYTB" weight="10.0" windowSize="1"/>

    <operator id="CategoriesSwapOperator.c:CYTB" spec="SwapOperator" intparameter="@rateCategories.c:CYTB" weight="10.0"/>

    <operator id="CategoriesUniform.c:CYTB" spec="UniformOperator" parameter="@rateCategories.c:CYTB" weight="10.0"/>

    <operator id="ucldMeanScaler.c:ND4" spec="ScaleOperator" parameter="@ucldMean.c:ND4" scaleFactor="0.5" weight="1.0"/>

    <operator id="ucldStdevScaler.c:ND4" spec="ScaleOperator" parameter="@ucldStdev.c:ND4" scaleFactor="0.5" weight="3.0"/>

    <operator id="CategoriesRandomWalk.c:ND4" spec="IntRandomWalkOperator" parameter="@rateCategories.c:ND4" weight="10.0" windowSize="1"/>

    <operator id="CategoriesSwapOperator.c:ND4" spec="SwapOperator" intparameter="@rateCategories.c:ND4" weight="10.0"/>

    <operator id="CategoriesUniform.c:ND4" spec="UniformOperator" parameter="@rateCategories.c:ND4" weight="10.0"/>

    <operator id="relaxedUpDownOperator.c:ND4" spec="UpDownOperator" scaleFactor="0.75" weight="3.0">
        <up idref="ucldMean.c:ND4"/>
        <down idref="Tree.t:CYTB"/>
    </operator>

    <operator id="ucldMeanScaler.c:CMOS" spec="ScaleOperator" parameter="@ucldMean.c:CMOS" scaleFactor="0.5" weight="1.0"/>

    <operator id="ucldStdevScaler.c:CMOS" spec="ScaleOperator" parameter="@ucldStdev.c:CMOS" scaleFactor="0.5" weight="3.0"/>

    <operator id="CategoriesRandomWalk.c:CMOS" spec="IntRandomWalkOperator" parameter="@rateCategories.c:CMOS" weight="10.0" windowSize="1"/>

    <operator id="CategoriesSwapOperator.c:CMOS" spec="SwapOperator" intparameter="@rateCategories.c:CMOS" weight="10.0"/>

    <operator id="CategoriesUniform.c:CMOS" spec="UniformOperator" parameter="@rateCategories.c:CMOS" weight="10.0"/>

    <operator id="relaxedUpDownOperator.c:CMOS" spec="UpDownOperator" scaleFactor="0.75" weight="3.0">
        <up idref="ucldMean.c:CMOS"/>
        <down idref="Tree.t:CYTB"/>
    </operator>

    <operator id="hyperScaler.hyperGamma-alpha-MeanRatePrior.c:CMOS" spec="ScaleOperator" parameter="@parameter.hyperGamma-alpha-MeanRatePrior.c:CMOS" scaleFactor="0.5" weight="0.1"/>

    <operator id="hyperScaler.hyperGamma-beta-MeanRatePrior.c:CMOS" spec="ScaleOperator" parameter="@parameter.hyperGamma-beta-MeanRatePrior.c:CMOS" scaleFactor="0.5" weight="0.1"/>

    <operator id="hyperScaler.hyperGamma-alpha-MeanRatePrior.c:CYTB" spec="ScaleOperator" parameter="@parameter.hyperGamma-alpha-MeanRatePrior.c:CYTB" scaleFactor="0.5" weight="0.1"/>

    <operator id="hyperScaler.hyperGamma-beta-MeanRatePrior.c:CYTB" spec="ScaleOperator" parameter="@parameter.hyperGamma-beta-MeanRatePrior.c:CYTB" scaleFactor="0.5" weight="0.1"/>

    <operator id="hyperScaler.hyperGamma-alpha-MeanRatePrior.c:ND4" spec="ScaleOperator" parameter="@parameter.hyperGamma-alpha-MeanRatePrior.c:ND4" scaleFactor="0.5" weight="0.1"/>

    <operator id="hyperScaler.hyperGamma-beta-MeanRatePrior.c:ND4" spec="ScaleOperator" parameter="@parameter.hyperGamma-beta-MeanRatePrior.c:ND4" scaleFactor="0.5" weight="0.1"/>

    <operator id="ucldMeanScaler.c:CYTB" spec="ScaleOperator" parameter="@ucldMean.c:CYTB" scaleFactor="0.5" weight="1.0"/>

    <operator id="relaxedUpDownOperator.c:CYTB" spec="UpDownOperator" scaleFactor="0.75" weight="3.0">
        <up idref="ucldMean.c:CYTB"/>
        <down idref="Tree.t:CYTB"/>
    </operator>

    <logger id="tracelog" fileName="cytbND4cmos_05-04-2017.log" logEvery="1000" model="@posterior" sanitiseHeaders="true" sort="smart">
        <log idref="posterior"/>
        <log idref="likelihood"/>
        <log idref="prior"/>
        <log idref="treeLikelihood.ND4"/>
        <log idref="treeLikelihood.CMOS"/>
        <log idref="treeLikelihood.CYTB"/>
        <log id="TreeHeight.t:CYTB" spec="beast.evolution.tree.TreeHeightLogger" tree="@Tree.t:CYTB"/>
        <log idref="YuleModel.t:CYTB"/>
        <log idref="birthRate.t:CYTB"/>
        <log idref="RBcount.s:CYTB"/>
        <log idref="RBrates.s:CYTB"/>
        <log idref="RBcount.s:ND4"/>
        <log idref="RBrates.s:ND4"/>
        <log idref="RBcount.s:CMOS"/>
        <log idref="RBrates.s:CMOS"/>
        <log idref="mutationRate.s:CMOS"/>
        <log idref="gammaShape.s:CMOS"/>
        <log idref="gammaShape.s:CYTB"/>
        <log idref="mutationRate.s:CYTB"/>
        <log idref="mutationRate.s:ND4"/>
        <log idref="gammaShape.s:ND4"/>
        <log idref="ucldStdev.c:CYTB"/>
        <log id="rate.c:CYTB" spec="beast.evolution.branchratemodel.RateStatistic" branchratemodel="@RelaxedClock.c:CYTB" tree="@Tree.t:CYTB"/>
        <log idref="ucldMean.c:ND4"/>
        <log idref="ucldStdev.c:ND4"/>
        <log id="rate.c:ND4" spec="beast.evolution.branchratemodel.RateStatistic" branchratemodel="@RelaxedClock.c:ND4" tree="@Tree.t:CYTB"/>
        <log idref="ucldMean.c:CMOS"/>
        <log idref="ucldStdev.c:CMOS"/>
        <log id="rate.c:CMOS" spec="beast.evolution.branchratemodel.RateStatistic" branchratemodel="@RelaxedClock.c:CMOS" tree="@Tree.t:CYTB"/>
        <log idref="c1.prior"/>
        <log idref="c2.prior"/>
        <log idref="c3.prior"/>
        <log idref="parameter.hyperGamma-alpha-MeanRatePrior.c:CMOS"/>
        <log idref="HyperPrior.hyperGamma-alpha-MeanRatePrior.c:CMOS"/>
        <log idref="parameter.hyperGamma-beta-MeanRatePrior.c:CMOS"/>
        <log idref="HyperPrior.hyperGamma-beta-MeanRatePrior.c:CMOS"/>
        <log idref="parameter.hyperGamma-alpha-MeanRatePrior.c:CYTB"/>
        <log idref="HyperPrior.hyperGamma-alpha-MeanRatePrior.c:CYTB"/>
        <log idref="parameter.hyperGamma-beta-MeanRatePrior.c:CYTB"/>
        <log idref="HyperPrior.hyperGamma-beta-MeanRatePrior.c:CYTB"/>
        <log idref="parameter.hyperGamma-alpha-MeanRatePrior.c:ND4"/>
        <log idref="HyperPrior.hyperGamma-alpha-MeanRatePrior.c:ND4"/>
        <log idref="parameter.hyperGamma-beta-MeanRatePrior.c:ND4"/>
        <log idref="HyperPrior.hyperGamma-beta-MeanRatePrior.c:ND4"/>
        <log idref="ucldMean.c:CYTB"/>
    </logger>

    <logger id="screenlog" fileName="ggg" logEvery="1000">
        <log idref="posterior"/>
        <log id="ESS.0" spec="util.ESS" arg="@posterior"/>
        <log idref="likelihood"/>
        <log idref="prior"/>
    </logger>

    <logger id="treelog.t:CYTB" fileName="$(tree).trees" logEvery="10000" mode="tree">
        <log id="TreeWithMetaDataLogger.t:CYTB" spec="beast.evolution.tree.TreeWithMetaDataLogger" branchratemodel="@RelaxedClock.c:CYTB" tree="@Tree.t:CYTB"/>
    </logger>

</run>

</beast>
