# Supplementary material for: Snakes on an African plain: the radiation of Crotaphopeltis and Philothamnus into open habitat (Serpentes: Colubridae)
Source: PeerJ. 2021 Aug 6;9:e11728. doi: 10.7717/peerj.11728 (PMC8351568; doi:10.7717/peerj.11728)
Supplement: Supplemental Information 5 [file peerj-09-11728-s005.tre]

#NEXUS
Begin taxa;
	Dimensions ntax=92;
	Taxlabels
		631120
		631245
		759
		B_forst
		Bamanophis_dorri
		Boiga_dendrophila
		Calamaria_pavimentata
		Coronella_girondica
		D_unicolo
		Dispholidus_typus
		Dolichophis_caspius
		Dolichophis_jugularis
		EBG1363
		EBG2607
		EBG2610
		EBG2673
		EI_138
		EI_166
		EI_72
		Eirenis_eiselti
		Eirenis_levantinus
		Eirenis_modestus
		Eirenis_punctatolineatus
		Elaphe_quatuorlineata
		ELI373
		ELI509
		ELI510
		ELIPEMR18
		FFNR002
		Grayia_tholloni
		HB282
		Hemerophis_socotrae
		Hemorrhois_algirus
		Hemorrhois_hippocrepis
		Hemorrhois_nummifer
		Hemorrhois_ravergieri
		Hierophis_gemonensis
		Hierophis_viridiflavus
		jes567
		jes592
		jes621
		JM01442
		MBUR01494
		MBUR03179
		MBUR03481
		MBUR08097
		MBUR08206
		MBUR8574
		MOZ14_298
		MTSN10482
		WC4145
		MOZ14_253
		MTSN7300
		MTSN7373
		MTSN8200
		Pantherophis_bairdi
		Pantherophis_obsoletus
		Pantherophis_spiloides
		Pituophis_catenifer
		Pituophis_catenifer_vertebralis
		Pituophis_deppei
		Pituophis_lineaticollis
		Pituophis_melanoleucus
		Pituophis_ruthveni
		Platyceps_collaris
		Platyceps_karelini
		Platyceps_najadum
		Platyceps_rhodorachis
		Platyceps_rogersi
		Ptyas_mucosus
		Scaphiophis_albopunctatus
		Sibynophis_subpunctatus
		Spalerosophis_diadema
		SPN091
		T_sem
		TGET1-67
		Thom605
		Thom637
		Tyr01
		WC-ANG001
		WC12-A082
		WC12-A109
		WC12_A136
		WC3903
		WCDNA0087
		WCDNA816
		WRB933
		MTSN7239
		MTSN7240
		M_O_999
		EBG3003
		ELI239
		;
End;
Begin trees;
	Translate
		1 631120,
		2 631245,
		3 759,
		4 B_forst,
		5 Bamanophis_dorri,
		6 Boiga_dendrophila,
		7 Calamaria_pavimentata,
		8 Coronella_girondica,
		9 D_unicolo,
		10 Dispholidus_typus,
		11 Dolichophis_caspius,
		12 Dolichophis_jugularis,
		13 EBG1363,
		14 EBG2607,
		15 EBG2610,
		16 EBG2673,
		17 EI_138,
		18 EI_166,
		19 EI_72,
		20 Eirenis_eiselti,
		21 Eirenis_levantinus,
		22 Eirenis_modestus,
		23 Eirenis_punctatolineatus,
		24 Elaphe_quatuorlineata,
		25 ELI373,
		26 ELI509,
		27 ELI510,
		28 ELIPEMR18,
		29 FFNR002,
		30 Grayia_tholloni,
		31 HB282,
		32 Hemerophis_socotrae,
		33 Hemorrhois_algirus,
		34 Hemorrhois_hippocrepis,
		35 Hemorrhois_nummifer,
		36 Hemorrhois_ravergieri,
		37 Hierophis_gemonensis,
		38 Hierophis_viridiflavus,
		39 jes567,
		40 jes592,
		41 jes621,
		42 JM01442,
		43 MBUR01494,
		44 MBUR03179,
		45 MBUR03481,
		46 MBUR08097,
		47 MBUR08206,
		48 MBUR8574,
		49 MOZ14_298,
		50 MTSN10482,
		51 WC4145,
		52 MOZ14_253,
		53 MTSN7300,
		54 MTSN7373,
		55 MTSN8200,
		56 Pantherophis_bairdi,
		57 Pantherophis_obsoletus,
		58 Pantherophis_spiloides,
		59 Pituophis_catenifer,
		60 Pituophis_catenifer_vertebralis,
		61 Pituophis_deppei,
		62 Pituophis_lineaticollis,
		63 Pituophis_melanoleucus,
		64 Pituophis_ruthveni,
		65 Platyceps_collaris,
		66 Platyceps_karelini,
		67 Platyceps_najadum,
		68 Platyceps_rhodorachis,
		69 Platyceps_rogersi,
		70 Ptyas_mucosus,
		71 Scaphiophis_albopunctatus,
		72 Sibynophis_subpunctatus,
		73 Spalerosophis_diadema,
		74 SPN091,
		75 T_sem,
		76 TGET1-67,
		77 Thom605,
		78 Thom637,
		79 Tyr01,
		80 WC-ANG001,
		81 WC12-A082,
		82 WC12-A109,
		83 WC12_A136,
		84 WC3903,
		85 WCDNA0087,
		86 WCDNA816,
		87 WRB933,
		88 MTSN7239,
		89 MTSN7240,
		90 M_O_999,
		91 EBG3003,
		92 ELI239
		;
tree TREE1 = [&R] (((((((((((1[&length_range={0.07124453996739569,12.259868159986688},height_95%_HPD={0.0,1.4210854715202004E-14},rate_95%_HPD={0.011140911370051174,2.07940619728471},length_95%_HPD={3.3516027767628693,8.550246475159947},rate=0.779595453013092,length=5.877554785190613,rate_median=0.5291806764704821,length_median=5.794145561254093,height_median=7.105427357601002E-15,rate_range={0.0…
End;
