# Supplementary material for: Snakes on an African plain: the radiation of Crotaphopeltis and Philothamnus into open habitat (Serpentes: Colubridae)
Source: PeerJ. 2021 Aug 6;9:e11728. doi: 10.7717/peerj.11728 (PMC8351568; doi:10.7717/peerj.11728)
Supplement: Supplemental Information 6 [file peerj-09-11728-s006.txt]

Mesquite version 3.03 (build 702)   Date: Sat Apr 15 23:00:28 CAT 2017
Window refers to project with home file Untitled
File path: C:\Users\wackytotII\Documents\Thesis components_14-04-2017\chapter 3_figures\biogeo results\mesquite\crot mesquiteBEASTSUBTREE\
=======================

Tree window
Showing Stored Trees for taxa "Taxa"
Original Tree:  TREE1 (id 3, version 154)

Tree Description:  ((T_sem:0.84188966,B_forst:1.15811034):0.08289814825,(D_unicolo:0.6760933634,(WC3903:0.5117965286,((631245:0.16819661549999998,Thom605:0.16819661549999998):0.1870823815,(MTSN7300:0.3087733777,(JM01442:0.21464315760000008,((FFNR002:0.1397294094,(ELIPEMR18:0.09446572656999996,(EI_72:0.04725344720000002,TGET1_67:0.04725344720000002):0.04721227935999994):0.045263682870000044):0.041902711280000005,(WC_ANG001:0.09480355570999999,(WRB933:0.06427778129000006,(WC12_A082:0.037931787019999996,WC12_A109:0.037931787019999996):0.02634599426999995):0.03052577442000004):0.08682856501000003):0.033011036859999954):0.09413022009999994):0.04650561930999997):0.15651753160000004):0.16429683490000002):0.08289814824999994);
Tree with node numbers:
            ,===========================================4 T sem
       ,===3|
       |    `===========================================5 B forst
======2|
       |    ,===========================================7 D unicolo
       |    |
       `===6|    ,======================================9 WC3903
            |    |
            `===8|         ,===========================12 631245
                 |    ,==11|
                 |    |    `===========================13 Thom605
                 `==10|
                      |    ,===========================15 MTSN7300
                      |    |
                      `==14|    ,======================17 JM01442
                           |    |
                           |    |         ,============20 FFNR002
                           `==16|    ,==19|
                                |    |    |    ,=======22 ELIPEMR18
                                |    |    `==21|
                                |    |         |    ,==24 EI 72
                                `==18|         `==23|
                                     |              `==25 TGET1 67
                                     |
                                     |    ,============27 WC ANG001
                                     `==26|
                                          |    ,=======29 WRB933
                                          `==28|
                                               |    ,==31 WC12 A082
                                               `==30|
                                                    `==32 WC12 A109


--------------- Trace Character History ---------------

Character: habitat
Marginal prob. recon. with model Mk1 (est.) [rate 20.53673874 [est.]]  -log L.:8.99815193 (Opt.:  width 0.0)  Reporting likelihoods as Proportional Likelihoods; Threshold when decisions made: 2 Calc. by Maximum likelihood reconstruct (Generic categorical) (id# 1228)

node 2:  closed: 0.5, open: 0.5
node 3:  closed: 0.5, open: 0.5
node 4:  closed: 0.5, open: 0.5
node 5:  closed: 0.5, open: 0.5
node 6:  closed: 0.5, open: 0.5
node 7:  closed: 1
node 8:  closed: 0.5, open: 0.5
node 9:  open: 1
node 10:  closed: 0.49999979, open: 0.50000021
node 11:  closed: 0.5, open: 0.5
node 12:  closed: 1
node 13:  open: 1
node 14:  closed: 0.49999857, open: 0.50000143
node 15:  closed: 1
node 16:  closed: 0.49985734, open: 0.50014266
node 17:  closed: 1
node 18:  closed: 0.49917771, open: 0.50082229
node 19:  closed: 0.49673846, open: 0.50326154
node 20:  open: 1
node 21:  closed: 0.48941754, open: 0.51058246
node 22:  open: 1
node 23:  closed: 0.498478, open: 0.501522
node 24:  closed: 1
node 25:  open: 1
node 26:  closed: 0.49057435, open: 0.50942565
node 27:  closed: 0.5, open: 0.5
node 28:  closed: 0.46702659, open: 0.53297341
node 29:  closed: 1
node 30:  closed: 0.30860252, open: 0.69139748
node 31:  open: 1
node 32:  open: 1
