# Supplementary material for: Snakes on an African plain: the radiation of Crotaphopeltis and Philothamnus into open habitat (Serpentes: Colubridae)
Source: PeerJ. 2021 Aug 6;9:e11728. doi: 10.7717/peerj.11728 (PMC8351568; doi:10.7717/peerj.11728)
Supplement: Supplemental Information 7 [file peerj-09-11728-s007.txt]

Mesquite version 3.03 (build 702)   Date: Sun Apr 16 02:04:37 CAT 2017
Window refers to project with home file philBEASTsubtree_mesquite.tre
File path: C:\Users\wackytotII\Documents\Thesis components_14-04-2017\chapter 3_figures\biogeo results\mesquite\phil mesquiteBEASTSUBTREE\
=======================

Tree window
Showing Stored Trees for taxa "Taxa"
Original Tree:  TREE1 (id 15, version 234)

Tree Description:  ((ELI509:0.6666666667000001,(EBG2673:0.33333333330000003,ELI373:0.33333333330000003):0.33333333330000003):0.0625,((EBG2610:0.5833333332999999,(EBG2607:0.29166666669999997,jes592:0.29166666669999997):0.29166666669999997):0.2916666667000001,(((MOZ14_298:0.28125,MTSN8200:0.28125):0.28125,((EBG1363:0.1875,MBUR03481:0.1875):0.1875,(MBUR08206:0.1875,MTSN7373:0.1875):0.1875):0.1875):0.1875,((HB282:0.3125,(Tyr01:0.15625,WCDNA816:0.15625):0.15625):0.3125,((WC12_A136:0.33333333330000003,(jes567:0.16666666670000008,jes621:0.16666666670000008):0.16666666669999997):0.16666666669999997,((MBUR01494:0.1875,SPN091:0.1875):0.1875,((wrb759:0.125,EI_138:0.125):0.125,(EI_166:0.125,MBUR03179:0.125):0.125):0.125):0.125):0.125):0.125):0.125):0.0625);
Tree with node numbers:
            ,=================================4 ELI509
       ,===3|
       |    |    ,============================6 EBG2673
       |    `===5|
       |         `============================7 ELI373
       |
       |         ,===========================10 EBG2610
       |    ,===9|
======2|    |    |    ,======================12 EBG2607
       |    |    `==11|
       |    |         `======================13 jes592
       |    |
       |    |              ,=================17 MOZ14 298
       |    |         ,==16|
       |    |         |    `=================18 MTSN8200
       `===8|         |
            |    ,==15|         ,============21 EBG1363
            |    |    |    ,==20|
            |    |    |    |    `============22 MBUR03481
            |    |    `==19|
            |    |         |    ,============24 MBUR08206
            |    |         `==23|
            |    |              `============25 MTSN7373
            `==14|
                 |         ,=================28 HB282
                 |    ,==27|
                 |    |    |    ,============30 Tyr01
                 |    |    `==29|
                 |    |         `============31 WCDNA816
                 |    |
                 `==26|         ,============34 WC12 A136
                      |    ,==33|
                      |    |    |    ,=======36 jes567
                      |    |    `==35|
                      |    |         `=======37 jes621
                      `==32|
                           |         ,=======40 MBUR01494
                           |    ,==39|
                           |    |    `=======41 SPN091
                           |    |
                           `==38|         ,==44 wrb759
                                |    ,==43|
                                |    |    `==45 EI 138
                                `==42|
                                     |    ,==47 EI 166
                                     `==46|
                                          `==48 MBUR03179


--------------- Trace Character History ---------------

Character: habitat
Marginal prob. recon. with model Mk1 (est.) [rate 0.34894926 [est.]]  -log L.:6.54941741 (Opt.:  width 0.0)  Reporting likelihoods as Proportional Likelihoods; Threshold when decisions made: 2 Calc. by Maximum likelihood reconstruct (Generic categorical) (id# 1591)

node 2:  forest: 0.99677857*, savanna: 0.00322143
node 3:  forest: 0.99659364*, savanna: 0.00340636
node 4:  forest: 1
node 5:  forest: 0.98511089*, savanna: 0.01488911
node 6:  forest: 0.5, savanna: 0.5
node 7:  forest: 1
node 8:  forest: 0.99790882*, savanna: 0.00209118
node 9:  forest: 0.99735877*, savanna: 0.00264123
node 10:  forest: 1
node 11:  forest: 0.9987172*, savanna: 0.0012828
node 12:  forest: 1
node 13:  forest: 1
node 14:  forest: 0.99258702*, savanna: 0.00741298
node 15:  forest: 0.99163287*, savanna: 0.00836713
node 16:  forest: 0.90401349*, savanna: 0.09598651
node 17:  forest: 0.5, savanna: 0.5
node 18:  forest: 0.5, savanna: 0.5
node 19:  forest: 0.9991091*, savanna: 0.0008909
node 20:  forest: 0.9996668*, savanna: 0.0003332
node 21:  forest: 1
node 22:  forest: 1
node 23:  forest: 0.9996668*, savanna: 0.0003332
node 24:  forest: 1
node 25:  forest: 1
node 26:  forest: 0.9514361*, savanna: 0.0485639
node 27:  forest: 0.4762843, savanna: 0.5237157
node 28:  savanna: 1
node 29:  forest: 0.4787344, savanna: 0.5212656
node 30:  forest: 0.5, savanna: 0.5
node 31:  forest: 0.5, savanna: 0.5
node 32:  forest: 0.95411236*, savanna: 0.04588764
node 33:  forest: 0.90424787*, savanna: 0.09575213
node 34:  savanna: 1
node 35:  forest: 0.94908257*, savanna: 0.05091743
node 36:  forest: 1
node 37:  forest: 0.5, savanna: 0.5
node 38:  forest: 0.96024676*, savanna: 0.03975324
node 39:  forest: 0.90379479*, savanna: 0.09620521
node 40:  forest: 0.5, savanna: 0.5
node 41:  forest: 0.5, savanna: 0.5
node 42:  forest: 0.96988602*, savanna: 0.03011398
node 43:  forest: 0.93063155*, savanna: 0.06936845
node 44:  forest: 0.5, savanna: 0.5
node 45:  forest: 0.5, savanna: 0.5
node 46:  forest: 0.98310355*, savanna: 0.01689645
node 47:  forest: 0.5, savanna: 0.5
node 48:  forest: 1


--------------- Trace Character History ---------------

Character: habitat
Marginal prob. recon. with model Mk1 (est.) [rate 0.34894926 [est.]]  -log L.:6.54941741 (Opt.:  width 0.0)  Reporting likelihoods as Proportional Likelihoods; Threshold when decisions made: 2 Calc. by Maximum likelihood reconstruct (Generic categorical) (id# 1622)

node 2:  forest: 0.99677857*, savanna: 0.00322143
node 3:  forest: 0.99659364*, savanna: 0.00340636
node 4:  forest: 1
node 5:  forest: 0.98511089*, savanna: 0.01488911
node 6:  forest: 0.5, savanna: 0.5
node 7:  forest: 1
node 8:  forest: 0.99790882*, savanna: 0.00209118
node 9:  forest: 0.99735877*, savanna: 0.00264123
node 10:  forest: 1
node 11:  forest: 0.9987172*, savanna: 0.0012828
node 12:  forest: 1
node 13:  forest: 1
node 14:  forest: 0.99258702*, savanna: 0.00741298
node 15:  forest: 0.99163287*, savanna: 0.00836713
node 16:  forest: 0.90401349*, savanna: 0.09598651
node 17:  forest: 0.5, savanna: 0.5
node 18:  forest: 0.5, savanna: 0.5
node 19:  forest: 0.9991091*, savanna: 0.0008909
node 20:  forest: 0.9996668*, savanna: 0.0003332
node 21:  forest: 1
node 22:  forest: 1
node 23:  forest: 0.9996668*, savanna: 0.0003332
node 24:  forest: 1
node 25:  forest: 1
node 26:  forest: 0.9514361*, savanna: 0.0485639
node 27:  forest: 0.4762843, savanna: 0.5237157
node 28:  savanna: 1
node 29:  forest: 0.4787344, savanna: 0.5212656
node 30:  forest: 0.5, savanna: 0.5
node 31:  forest: 0.5, savanna: 0.5
node 32:  forest: 0.95411236*, savanna: 0.04588764
node 33:  forest: 0.90424787*, savanna: 0.09575213
node 34:  savanna: 1
node 35:  forest: 0.94908257*, savanna: 0.05091743
node 36:  forest: 1
node 37:  forest: 0.5, savanna: 0.5
node 38:  forest: 0.96024676*, savanna: 0.03975324
node 39:  forest: 0.90379479*, savanna: 0.09620521
node 40:  forest: 0.5, savanna: 0.5
node 41:  forest: 0.5, savanna: 0.5
node 42:  forest: 0.96988602*, savanna: 0.03011398
node 43:  forest: 0.93063155*, savanna: 0.06936845
node 44:  forest: 0.5, savanna: 0.5
node 45:  forest: 0.5, savanna: 0.5
node 46:  forest: 0.98310355*, savanna: 0.01689645
node 47:  forest: 0.5, savanna: 0.5
node 48:  forest: 1


--------------- Trace Character History ---------------

Character: habitat
Marginal prob. recon. with model Mk1 (est.) [rate 0.34894926 [est.]]  -log L.:6.54941741 (Opt.:  width 0.0)  Reporting likelihoods as Proportional Likelihoods; Threshold when decisions made: 2 Calc. by Maximum likelihood reconstruct (Generic categorical) (id# 1653)

node 2:  forest: 0.99677857*, savanna: 0.00322143
node 3:  forest: 0.99659364*, savanna: 0.00340636
node 4:  forest: 1
node 5:  forest: 0.98511089*, savanna: 0.01488911
node 6:  forest: 0.5, savanna: 0.5
node 7:  forest: 1
node 8:  forest: 0.99790882*, savanna: 0.00209118
node 9:  forest: 0.99735877*, savanna: 0.00264123
node 10:  forest: 1
node 11:  forest: 0.9987172*, savanna: 0.0012828
node 12:  forest: 1
node 13:  forest: 1
node 14:  forest: 0.99258702*, savanna: 0.00741298
node 15:  forest: 0.99163287*, savanna: 0.00836713
node 16:  forest: 0.90401349*, savanna: 0.09598651
node 17:  forest: 0.5, savanna: 0.5
node 18:  forest: 0.5, savanna: 0.5
node 19:  forest: 0.9991091*, savanna: 0.0008909
node 20:  forest: 0.9996668*, savanna: 0.0003332
node 21:  forest: 1
node 22:  forest: 1
node 23:  forest: 0.9996668*, savanna: 0.0003332
node 24:  forest: 1
node 25:  forest: 1
node 26:  forest: 0.9514361*, savanna: 0.0485639
node 27:  forest: 0.4762843, savanna: 0.5237157
node 28:  savanna: 1
node 29:  forest: 0.4787344, savanna: 0.5212656
node 30:  forest: 0.5, savanna: 0.5
node 31:  forest: 0.5, savanna: 0.5
node 32:  forest: 0.95411236*, savanna: 0.04588764
node 33:  forest: 0.90424787*, savanna: 0.09575213
node 34:  savanna: 1
node 35:  forest: 0.94908257*, savanna: 0.05091743
node 36:  forest: 1
node 37:  forest: 0.5, savanna: 0.5
node 38:  forest: 0.96024676*, savanna: 0.03975324
node 39:  forest: 0.90379479*, savanna: 0.09620521
node 40:  forest: 0.5, savanna: 0.5
node 41:  forest: 0.5, savanna: 0.5
node 42:  forest: 0.96988602*, savanna: 0.03011398
node 43:  forest: 0.93063155*, savanna: 0.06936845
node 44:  forest: 0.5, savanna: 0.5
node 45:  forest: 0.5, savanna: 0.5
node 46:  forest: 0.98310355*, savanna: 0.01689645
node 47:  forest: 0.5, savanna: 0.5
node 48:  forest: 1


--------------- Trace Character History ---------------

Character: habitat
Marginal prob. recon. with model Mk1 (est.) [rate 0.34894926 [est.]]  -log L.:6.54941741 (Opt.:  width 0.0)  Reporting likelihoods as Proportional Likelihoods; Threshold when decisions made: 2 Calc. by Maximum likelihood reconstruct (Generic categorical) (id# 1684)

node 2:  forest: 0.99677857*, savanna: 0.00322143
node 3:  forest: 0.99659364*, savanna: 0.00340636
node 4:  forest: 1
node 5:  forest: 0.98511089*, savanna: 0.01488911
node 6:  forest: 0.5, savanna: 0.5
node 7:  forest: 1
node 8:  forest: 0.99790882*, savanna: 0.00209118
node 9:  forest: 0.99735877*, savanna: 0.00264123
node 10:  forest: 1
node 11:  forest: 0.9987172*, savanna: 0.0012828
node 12:  forest: 1
node 13:  forest: 1
node 14:  forest: 0.99258702*, savanna: 0.00741298
node 15:  forest: 0.99163287*, savanna: 0.00836713
node 16:  forest: 0.90401349*, savanna: 0.09598651
node 17:  forest: 0.5, savanna: 0.5
node 18:  forest: 0.5, savanna: 0.5
node 19:  forest: 0.9991091*, savanna: 0.0008909
node 20:  forest: 0.9996668*, savanna: 0.0003332
node 21:  forest: 1
node 22:  forest: 1
node 23:  forest: 0.9996668*, savanna: 0.0003332
node 24:  forest: 1
node 25:  forest: 1
node 26:  forest: 0.9514361*, savanna: 0.0485639
node 27:  forest: 0.4762843, savanna: 0.5237157
node 28:  savanna: 1
node 29:  forest: 0.4787344, savanna: 0.5212656
node 30:  forest: 0.5, savanna: 0.5
node 31:  forest: 0.5, savanna: 0.5
node 32:  forest: 0.95411236*, savanna: 0.04588764
node 33:  forest: 0.90424787*, savanna: 0.09575213
node 34:  savanna: 1
node 35:  forest: 0.94908257*, savanna: 0.05091743
node 36:  forest: 1
node 37:  forest: 0.5, savanna: 0.5
node 38:  forest: 0.96024676*, savanna: 0.03975324
node 39:  forest: 0.90379479*, savanna: 0.09620521
node 40:  forest: 0.5, savanna: 0.5
node 41:  forest: 0.5, savanna: 0.5
node 42:  forest: 0.96988602*, savanna: 0.03011398
node 43:  forest: 0.93063155*, savanna: 0.06936845
node 44:  forest: 0.5, savanna: 0.5
node 45:  forest: 0.5, savanna: 0.5
node 46:  forest: 0.98310355*, savanna: 0.01689645
node 47:  forest: 0.5, savanna: 0.5
node 48:  forest: 1
